# Supplementary material for: Ontogeny independent expression of LPCAT2 in granuloma macrophages during experimental visceral leishmaniasis
Source: Commun Biol. 2026 Mar 20;9:641. doi: 10.1038/s42003-026-09904-4 (PMC13168283; doi:10.1038/s42003-026-09904-4)
Supplement: Supplementary file 4 — Supplementary data 1 [file 42003_2026_9904_MOESM4_ESM.xlsx]

## Sheet: 1. mz_identifications
m/z (TIMSTOF)	m/z Orbitrap	Identification	Identification level (MS1 from lipidmap and MS2 from lipostar)	identity	mz	mode
380.331	380.331	/	/	mz.380.33116	mz.380.33116	positive
435.035	435.035	/	/	mz.435.03482	mz.435.03482	positive
443.048	443.048	/	[mz.matrix+]	mz.matrix	mz.443.04775	positive
476.425	476.425	/	/	mz.476.42511	mz.476.42511	positive
478.329	478.329	[NAE 27:7;O+Na]+	MS1	NAE(27:7;O)	mz.478.32883	positive
496.341	496.34	[LPC 16:0 +H]+	MS2	LPC(16:0)	mz.496.34051	positive
502.33	502.329	[CAR 21:3+K]+	MS1	CAR(21:3)	mz.502.32969	positive
503.197	503.198	[ST 23:3;O7;S+H]+	MS1	ST(23:3;O7;S)	mz.503.19743	positive
504.345	504.345	[LPC O-18:3+H]+	MS1	LPC(O-18:3)	mz.504.34459	positive
505.213	505.214	[ST 23:2;O7;S+H]+	MS1	ST(23:2;O7;S)	mz.505.21326	positive
506.36	506.361	[LPC O-18:2+H]+	MS1	LPC(O-18:2)	mz.506.35995	positive
510.355	510.356	[LPC 17:0+H]+	MS1	LPC(17:0)	mz.510.35542	positive
518.322	518.322	[LPC 16:0 +Na]+	MS2	LPC(16:0)	mz.518.32227	positive
520.34	520.34	[LPC 18:2 +H]+	MS2	LPC(18:2)	mz.520.33992	positive
522.355	522.356	[LPC 18:1 +H]+	MS2	LPC(18:1)	mz.522.35497	positive
524.371	524.371	[LPC 18:0 +H]+	MS2	LPC(18:0)	mz.524.37052	positive
526.329	526.329	[CAR 23:5+K]+	MS1	CAR(23:5)	mz.526.3293	positive
534.296	534.296	[LPC 16:0 +K]+	MS2	LPC(16:0)	mz.534.29575	positive
542.322	542.322	[LPC 18:2+Na]+	MS1	LPC(18:2)	mz.542.32211	positive
544.339	544.34	[LPC 20:4 +H]+	MS2	LPC(20:4)	mz.544.33914	positive
546.354	546.353	[LPC 18:0 +Na]+	MS2	LPC(18:0)	mz.546.35381	positive
550.329	550.329	[CAR 25:7+K]+	MS1	CAR(25:7)	mz.550.32938	positive
550.35	550.351	[CAR 22:2;O2+K]+	MS1	CAR(22:2;O2)	mz.550.35046	positive
558.295	558.296	[LPC 18:2 +K]+	MS2	LPC(18:2)	mz.558.29516	positive
560.311	560.312	[CerP 29:6;O2+Na]+	MS1	CerP(29:6;O2)	mz.560.31103	positive
562.326	562.327	[LPC 18:2 +K]+	MS2	LPC(18:2)	mz.562.32645	positive
566.322	566.322	[CerP 28:4;O3+Na]+	MS1	CerP(28:4;O3)	mz.566.32182	positive
568.339	568.34	[CerP 30:6;O3+H]+	MS1	CerP(30:6;O3)	mz.568.33934	positive
575.504	575.504	[DG O-34:4+H]+	MS1	DG(O-34:4)	mz.575.50412	positive
577.519	577.519	[DG O-34:3+H]+	MS1	DG(O-34:3)	mz.577.51875	positive
582.295	582.296	[CerP 28:4;O3+K]+	MS1	CerP(28:4;O3)	mz.582.29542	positive
597.486	/	[DG O-34:4+Na]+	MS1	DG(O-34:4)	mz.597.4863	positive
599.504	599.504	[CE 12:1;O2+H]+	MS1	CE(12:1;O2)	mz.599.50365	positive
601.518	/	[CE 12:0;O2+H]+	MS1	CE(12:0;O2)	mz.601.51822	positive
603.534	603.535	[DG O-36:4+H]+	MS1	DG(O-36:4)	mz.603.53421	positive
606.296	606.296	[CerP 30:6;O3+K]+	MS1	CerP(30:6;O3)	mz.606.29565	positive
611.117	611.117	/	/	mz.611.11653	mz.611.11653	positive
621.485	621.486	[LPA 31:0+H]+	MS1	LPA(31:0)	mz.621.48541	positive
623.503	623.504	[CE 14:3;O2+H]+	MS1	CE(14:3;O2)	mz.623.50252	positive
625.517	625.518	[DG O-36:4+Na]+	MS1	DG(O-36:4)	mz.625.51746	positive
627.534	627.535	[CE 14:1;O2+H]+	MS1	CE(14:1;O2)	mz.627.53409	positive
645.485	645.486	[DAG O-38:8+Na]+/[PA O-33:2+H]+	MS1	DAG(O-38:8)	mz.645.48544	positive
649.517	649.517	[DG 35:0+K]+	MS1	DG(35:0)	mz.649.5173	positive
650.439	650.439	[PAA 28:0+H]+/[CerP 33:2;5+H]+	MS1	PAA(28:0)	mz.650.439	positive
666.435	666.434	[CAR 28:2;O4+K]+	MS1	CAR(28:2;O4)	mz.666.43466	positive
666.484	666.484	[CerP 36:2;O2+Na]+	MS1	CerP(36:2;O2)	mz.666.48435	positive
682.458	682.458	[CerP 36:2;O2+K]+	MS1	CerP(36:2;O2)	mz.682.45837	positive
694.465	694.466	[CerP 35:2;O6+H]+	MS1	CerP(35:2;O6)	mz.694.4654	positive
697.479	697.479	[LPA 34:2;O+Na]+	MS1	LPA(34:2;O)	mz.697.47866	positive
703.575	703.575	[SM d34:0 +H]+	MS2	SM(d34:0)	mz.703.57504	positive
704.39	704.39	[CerP 33:2;O6+K]+	MS1	CerP(33:2;O6)	mz.704.39019	positive
706.465	706.466	[DGTA 31:7+Na]+	MS1	DGTA(31:7)	mz.706.46517	positive
706.538	706.538	[PC 30:0+H]+	MS2	PC(30:0)	mz.706.5383	positive
713.453	713.452	[PA O-39:10+H]+	MS1	PA(O-39:10)	mz.713.45297	positive
719.463	719.463	[LPG 30:0+K]+	MS1	LPG(30:0)	mz.719.46324	positive
720.554	720.554	[CAR 34:1;O2+K]+	MS1	CAR(34:1;O2)	mz.720.55391	positive
720.591	720.591	[PC O-32:0+H]+	MS2	PC(O-32:0)	mz.720.591	positive
721.478	721.478	/	MS1	PA(36:3)	mz.721.47824	positive
723.494	723.494	[LPG O-33:4+Na]+	MS1	LPG(O-33:4)	mz.723.49365	positive
725.558	725.558	/	MS1	SM(d34:1)	mz.725.55822	positive
726.561	726.561	[ACer 43:4;O4+Na]+	MS1	ACer(43:4;O4)	mz.726.5608	positive
730.539	730.539	[ACer 42:3;O4+K]+	MS1	ACer(42:3;O4)	mz.730.53854	positive
731.606	731.606	[SM d36:1 +H]+	MS2	SM(d36:1)	mz.731.60619	positive
732.554	732.554	[PC 32:1+H]+	MS2	PC(32:1)	mz.732.55412	positive
734.571	734.57	[PC 32:0+H]+	MS2	PC(32:0)	mz.734.57105	positive
735.436	735.437	[PA O-39:10+Na]+	MS1	PA(O-39:10)	mz.735.43568	positive
737.453	737.452	[LPG O-33:5+K]+	MS1	LPG(O-33:5)	mz.737.45284	positive
739.465	739.468	[SQDG 28:0+H]+	MS1	SQDG(28:0)	mz.739.46529	positive
741.531	741.531	/	MS1	SM(d34:1)	mz.741.53117	positive
743.536	/	[CE 20:4;O2+K]+	MS1	CE(20:4;O2)	mz.743.53643	positive
744.589	744.591	[PC O-34:2+H]+	MS2	PC(O-34:2)	mz.744.58948	positive
745.479	745.479	[LPG 32:1+K]+	MS1	LPG(32:1)	mz.745.4791	positive
746.569	746.57	[CerP 41:2;O4+H]+	MS1	CerP(41:2;O4)	mz.746.56929	positive
746.606	746.606	[PC O-34:1+H]+	MS2	PC(O-34:1)	mz.746.60573	positive
747.492	747.494	[CerPE 36:4;O6+H]+	MS1	CerPE(36:4;O6)	mz.747.49181	positive
748.586	748.586	[PC 33:0+H]+	MS2	PC(33:0)	mz.748.58576	positive
749.508	749.509	[CerPE 36:3;O6+H]+	MS1	CerPE(36:3;O6)	mz.749.50833	positive
749.589	749.589	[TG 40:0;O2+Na]+	MS1	TG(40:0;O2)	mz.749.58875	positive
752.523	/	[ACer 44:6;O4+K]+	MS1	ACer(44:6;O4)	mz.752.52257	positive
753.589	753.589	[CerPE 39:1;O2+Na]+	MS1	CerPE(39:1;O2)	mz.753.58886	positive
754.536	754.536	[PC 32:1+Na]+	MS2	PC(32:1)	mz.754.53582	positive
756.553	756.553	[PC 34:3+H]+	MS2	PC(34:3)	mz.756.55272	positive
758.57	758.57	[PC 34:2+H]+	MS2	PC(34:2)	mz.758.57044	positive
759.437	759.437	[PA 38:6+K]+	MS1	PA(38:6)	mz.759.43655	positive
759.574	759.573	[TG 41:2;O2+Na]+	MS1	TG(41:2;O2)	mz.759.57358	positive
760.584	760.585	/	MS1	PC(34:1)	mz.760.58448	positive
761.452	761.452	[PA 38:5+K]+	MS1	PA(38:5)	mz.761.45206	positive
763.465	763.468	[SQDG 30:2+H]+	MS1	SQDG(30:2)	mz.763.46513	positive
765.483	765.484	[PA 38:3+K]+	MS1	PA(38:3)	mz.765.48314	positive
768.494	768.494	[CerP 40:3;O4+K]+	MS1	CerP(40:3;O4)	mz.768.49441	positive
768.553	768.553	[CerP 43:5;O4+H]+	MS1	CerP(43:5;O4)	mz.768.553	positive
768.59	768.59	[PC O-36:4+H]+	MS2	PC(O-36:4)	mz.768.58965	positive
769.478	769.478	[PA 40:7+Na]+	MS1	PA(40:7)	mz.769.47795	positive
769.593	769.593	[DG 43:4;O2+Na]+	MS1	DG(43:4;O2)	mz.769.59322	positive
770.51	770.51	[CerP 40:2;O4+K]+	MS1	CerP(40:2;O4)	mz.770.5097	positive
770.568	770.568	[CerP 41:1;O4+Na]+	MS1	CerP(41:1;O4)	mz.770.568	positive
770.605	770.606	/	MS1	PC(O-36:3)	mz.770.60481	positive
771.493	771.494	[CerPE 38:6;O6+H]+	MS1	CerPE(38:6;O6)	mz.771.49267	positive
771.512	771.513	[BMP 34:1+Na]+	MS1	BMP(34:1)	mz.771.51198	positive
772.527	772.526	/	MS1	PC(32:0)	mz.772.52704	positive
772.585	772.585	[PC 35:2 + H]+	MS2	PC(35:2)	mz.772.58517	positive
773.528	773.529	/	MS1	PG(34:0)	mz.773.52823	positive
773.59	773.589	[TG 42:2;O2+Na]+	MS1	TG(42:2;O2)	mz.773.58984	positive
774.527	/	[DGTA 36:8+Na]+	MS1	DGTA(36:8)	mz.774.52708	positive
774.6	774.601	[CerP 43:2;O4+H]+	MS1	CerP(43:2;O4)	mz.774.60019	positive
775.604	775.604	[TG 42:1;O2+Na]+	MS1	TG(42:1;O2)	mz.775.6041	positive
776.594	776.593	[CerP 44:3;O2+Na]+	MS1	CerP(44:3;O2)	mz.776.59368	positive
778.537	778.536	[PC 34:3 + Na]+	MS2	PC(34:3)	mz.778.53737	positive
778.608	778.609	[CerP 44:2;O2+Na]+	MS1	CerP(44:2;O2)	mz.778.60778	positive
780.553	780.552	[PC 34:2 + Na]+	MS2	PC(34:2)	mz.780.55265	positive
782.51	782.51	[CerP 41:3;O4+K]+	MS1	CerP(41:3;O4)	mz.782.51	positive
782.569	782.57	[PC 36:4+H]+	MS2	PC(36:4)	mz.782.56907	positive
784.583	784.585	/	MS1	PC(36:3)	mz.784.58286	positive
785.452	785.452	[PA 40:7+K]+	MS1	PA(40:7)	mz.785.45203	positive
786.456	786.456	[IPC 34:6;O3+H]+	MS1	IPC(34:6;O3)	mz.786.4562	positive
786.505	786.505	[PE 38:6 + Na]+	MS1	PE(38:6)	mz.786.50514	positive
786.602	786.601	[PC 36:2+H]+	MS2	PC(36:2)	mz.786.60182	positive
787.466	787.468	[SQDG 32:4+H]+	MS1	SQDG(32:4)	mz.787.46553	positive
787.669	787.669	/	MS1	SM(d40:1)	mz.787.66868	positive
788.671	788.673	[ACer 47:1;O4+Na]+	MS1	ACer(47:1;O4)	mz.788.67128	positive
789.482	789.483	[SQDG 32:3+H]+	MS1	SQDG(32:3)	mz.789.48236	positive
790.622	790.623	[ACer 47:5;O6+H]+	MS1	ACer(47:5;O6)	mz.790.6222	positive
791.493	/	[CerPE 39:6;O5+Na]+	MS1	CerPE(39:6;O5)	mz.791.49328	positive
792.567	792.567	[CerP 44:3;O2+K]+	MS1	CerP(44:3;O2)	mz.792.56688	positive
794.511	794.51	[PE O-42:12+H]+	MS1	PE(O-42:12)	mz.794.51105	positive
794.57	794.568	[ACer 47:6;O4+K]+	MS1	ACer(47:6;O4)	mz.794.5704	positive
794.606	794.606	[PC O-38:5+H]+	MS2	PC(O-38:5)	mz.794.60645	positive
795.573	795.572	[LPI O-33:1+H]+	MS1	LPI(O-33:1)	mz.795.57347	positive
795.609	795.61	[DG 45:5;O2+Na]+	MS1	DG(45:5;O2)	mz.795.60858	positive
796.524	796.526	[PC 34:2+K]+	MS2	PC(34:2)	mz.796.52428	positive
796.584	796.585	[CerP 45:5;O4+H]+	MS1	CerP(45:5;O4)	mz.796.58447	positive
797.528	797.529	/	MS1	PG(36:2)	mz.797.52821	positive
797.588	797.589	[TG 44:4;O2+Na]+	MS1	TG(44:4;O2)	mz.797.58847	positive
798.538	798.542	/	MS1	PC(34:1)	mz.798.5378	positive
798.599	/	[CerP 43:1;O4+Na]+	MS1	CerP(43:1;O4)	mz.798.59886	positive
799.604	799.604	[TG 44:3;O2+Na]+	MS1	TG(44:3;O2)	mz.799.6036	positive
800.617	800.617	[PC 37:2+H]+	MS2	PC(37:2)	mz.800.61659	positive
801.62	801.62	[TG 44:2;O2+Na]+	MS1	TG(44:2;O2)	mz.801.62014	positive
801.686	801.685	[SM d41:1 +H]+	MS2	SM(d41:1)	mz.801.6856	positive
802.478	802.479	[PC 35:6+K]+	MS1	PC(35:6)	mz.802.47847	positive
802.537	802.536	[PC 36:5+Na]+	MS2	PC(36:5)	mz.802.53656	positive
802.688	802.688	[ACer 48:1;O4+Na]+	MS1	ACer(48:1;O4)	mz.802.68846	positive
804.553	804.552	[PC 36:4+Na]+	MS2	PC(36:4)	mz.804.55323	positive
806.51	806.51	[CerP 43:5;O4+K]+	MS1	CerP(43:5;O4)	mz.806.51001	positive
806.569	806.57	[PC 38:6+H]+	MS2	PC(38:6)	mz.806.56905	positive
807.572	807.573	[TG 45:6;O2+Na]+	MS1	TG(45:6;O2)	mz.807.57199	positive
808.582	808.584	[PC 38:5+H]+	MS2	PC(38:5)	mz.808.58208	positive
809.651	809.651	/	MS1	SM(d40:1)	mz.809.6509	positive
810.541	810.541	[CerP 43:3;O4+K]+	MS1	CerP(43:3;O4)	mz.810.54115	positive
810.602	810.601	[PC 38:4+H]+	MS2	PC(38:4)	mz.810.60194	positive
811.669	811.669	/	MS1	SM(d40:0)	mz.811.66865	positive
812.52	/	[PC 37:7+Na]+	MS1	PC(37:7)	mz.812.51986	positive
812.611	/	[CerP 44:1;O4+Na]+	MS1	CerP(44:1;O4)	mz.812.61106	positive
812.672	812.673	[ACer 49:3;O4+Na]+	MS1	ACer(49:3;O4)	mz.812.67186	positive
813.484	813.483	[PA 42:7+K]+	MS1	PA(42:7)	mz.813.48432	positive
813.684	813.685	[SM d42:2 +H]+	MS2	SM(d42:2)	mz.813.68414	positive
814.689	814.688	[ACer 49:2;O4+Na]+	MS1	ACer(49:2;O4)	mz.814.6893	positive
815.699	815.7	/	MS1	SM(d42:1)	mz.815.69856	positive
816.588	816.588	[PC (O-38:5)+Na]+	MS1	PC(O-38:5)	mz.816.58779	positive
818.511	818.51	[CerP 44:6;O4+K]+	MS1	CerP(44:6;O4)	mz.818.51102	positive
818.568	818.568	[PC 39:7+H]+	MS1	PC(39:7)	mz.818.56847	positive
819.659	819.659	[CerPE 43:1;O4+H]+	MS1	CerPE(43:1;O4)	mz.819.65874	positive
820.527	820.526	/	MS1	PC(36:4)	mz.820.52722	positive
820.585	820.585	/	MS1	PE(42:6)	mz.820.58485	positive
821.589	821.589	[TG 46:6;O2+Na]+	MS1	TG(46:6;O2)	mz.821.58936	positive
822.54	822.541	[SHexCer 36:2;O3+H]+	MS1	SHexCer(36:2;O3)	mz.822.53975	positive
822.598	822.601	[CerP 45:3;O4+Na]+	MS1	CerP(45:3;O4)	mz.822.59845	positive
823.605	823.604	[PG 38:0;O+H]+	MS1	PG(38:0;O)	mz.823.60496	positive
823.667	823.667	[CerPE 44:1;O2+Na]+	MS1	CerPE(44:1;O2)	mz.823.66726	positive
824.558	824.557	[PC 36:2 +K]+	MS2	PC(36:2)	mz.824.55771	positive
824.616	824.617	[CerP 47:5;O4+H]+	MS1	CerP(47:5;O4)	mz.824.61566	positive
825.622	825.62	[TG 46:4;O2+Na]+	MS1	TG(46:4;O2)	mz.825.62227	positive
826.629	826.63	[CerP 45:1;O4+Na]+	MS1	CerP(45:1;O4)	mz.826.62895	positive
828.552	828.552	[PC 38:6 +Na]+	MS2	PC(38:6)	mz.828.55225	positive
830.566	830.568	/	MS1	PC(38:5)	mz.830.56583	positive
831.659	831.659	[CerPE 44:2;O4+H]+	MS1	CerPE(44:2;O4)	mz.831.6588	positive
832.582	832.584	[PC 38:4 +Na]+	MS2	PC(38:4)	mz.832.58242	positive
833.652	833.651	[CerPE 47:6;O2+H]+	MS1	CerPE(47:6;O2)	mz.833.6523	positive
834.541	834.542	[CerP 45:5;O4+K]+	MS1	CerP(45:5;O4)	mz.834.54121	positive
834.6	834.601	[PC 40:6 +H]+	MS2	PC(40:6)	mz.834.59967	positive
835.667	835.667	/	MS1	SM(d42:2)	mz.835.66748	positive
836.613	/	[CerP 46:3;O4+Na]+	MS1	CerP(46:3;O4)	mz.836.61267	positive
836.671	836.67	[ACer 51:5;O4+Na]+	MS1	ACer(51:5;O4)	mz.836.67091	positive
837.681	837.683	/	MS1	SM(d42:1)	mz.837.68052	positive
838.685	838.686	[ACer 51:4;O4+Na]+	MS1	ACer(51:4;O4)	mz.838.6847	positive
839.639	839.641	[TG 49:7;O2+H]+	MS1	TG(49:7;O2)	mz.839.63899	positive
842.51	842.51	[Hex2Cer 28:1;O6+H]+	MS1	Hex2Cer(28:1;O6)	mz.842.51047	positive
843.658	843.659	[CerPE 45:3;O4+H]+	MS1	CerPE(45:3;O4)	mz.843.65833	positive
844.527	844.526	[PC 38:6 +K]+	MS2	PC(38:6)	mz.844.52729	positive
845.673	845.675	[CerPE 45:2;O4+H]+	MS1	CerPE(45:2;O4)	mz.845.67278	positive
846.539	/	[SHexCer 38:4;O3+H]+	MS1	SHexCer(38:4;O3)	mz.846.53944	positive
848.557	848.557	[PC 38:4 +K]+	MS2	PC(38:4)	mz.848.55692	positive
848.616	848.617	[PC 41:6+H]+	MS1	PC(41:6)	mz.848.61626	positive
849.625	849.625	[CerPE 45:3;O2+K]+	MS1	CerPE(45:3;O2)	mz.849.6245	positive
850.566	/	[HexCer 39:4;O6+Na]+	MS1	HexCer(39:4;O6)	mz.850.5662	positive
850.629	850.629	[CerP 47:3;O4+Na]+	MS1	CerP(47:3;O4)	mz.850.62937	positive
851.64	851.641	[CerPE 45:2;O2+K]+	MS1	CerPE(45:2;O2)	mz.851.64049	positive
852.582	/	[HexCer 39:3;O6+Na]+	MS1	HexCer(39:3;O6)	mz.852.58159	positive
852.644	852.644	[CerP 47:2;O4+Na]+	MS1	CerP(47:2;O4)	mz.852.64406	positive
854.569	854.568	/	MS1	PC(42:10)	mz.854.56858	positive
854.658	854.66	[CerP 47:1;O4+Na]+	MS1	CerP(47:1;O4)	mz.854.65831	positive
855.659	855.659	[CerPE 46:4;O4+H]+	MS1	CerPE(46:4;O4)	mz.855.65928	positive
856.584	856.583	[PC 40:6 +Na]+	MS2	PC(40:6)	mz.856.58373	positive
859.601	/	[DG O-53:14+K]+	MS1	DG(O-53:14)	mz.859.60061	positive
859.69	859.69	[CerPE 46:2;O4+H]+	MS1	CerPE(46:2;O4)	mz.859.69024	positive
860.614	860.615	[CerP 48:5;O4+Na]+	MS1	CerP(48:5;O4)	mz.860.61354	positive
861.67	861.67	[CerPE 45:2;O5+H]+	MS1	CerPE(45:2;O5)	mz.861.66986	positive
867.66	867.659	[PA O-46:1+K]+	MS1	PA(O-46:1)	mz.867.65973	positive
868.526	868.526	[PC 40:8+K]+	MS1	PC(40:8)	mz.868.52585	positive
869.673	869.675	[CerPE 47:4;O4+H]+	MS1	CerPE(47:4;O4)	mz.869.67303	positive
870.543	870.542	[PC 40:7 +K]+	MS2	PC(40:7)	mz.870.54269	positive
871.69	871.691	[CerPE 47:3;O4+H]+	MS1	CerPE(47:3;O4)	mz.871.68982	positive
872.556	872.557	[PC 40:6 +K]+	MS2	PC(40:6)	mz.872.55633	positive
876.585	876.588	[SHexCer 40:3;O3+H]+	MS1	SHexCer(40:3;O3)	mz.876.58538	positive
883.69	883.691	[CerPE 48:4;O4+H]+	MS1	CerPE(48:4;O4)	mz.883.69045	positive
891.659	891.659	[PA O-48:3+K]+	MS1	PA(O-48:3)	mz.891.65895	positive
893.673	893.675	[CerPE 47:3;O4+Na]+	MS1	CerPE(47:3;O4)	mz.893.67289	positive
895.69	895.691	[CerPE 49:5;O4+H]+	MS1	CerPE(49:5;O4)	mz.895.69022	positive
900.623	900.623	[SHexCer 43:4;O2+H]+	MS1	SHexCer(43:4;O2)	mz.900.62339	positive
902.639	902.639	[SHexCer 43:3;O2+H]+	MS1	SHexCer(43:3;O2)	mz.902.63858	positive
909.547	909.547	[PI 38:4+Na]+	MS1	PI(38:4)	mz.909.54736	positive
924.624	924.623	[PC O-45:8+K]+	MS1	PC(O-45:8)	mz.924.62378	positive
925.521	925.521	[PI 38:4+K]+	MS1	PI(38:4)	mz.925.52114	positive
926.638	926.639	[SHexCer 45:5;O2+H]+	MS1	SHexCer(45:5;O2)	mz.926.63755	positive
928.654	928.655	[SHexCer 45:4;O2+H]+	MS1	SHexCer(45:4;O2)	mz.928.65396	positive
941.636	941.636	[SQDG 41:1+Na]+	MS1	SQDG(41:1)	mz.941.63647	positive
947.503	947.503	[PI 40:7+K]+	MS1	PI(40:7)	mz.947.50342	positive
948.624	948.623	[Hex2Cer 35:0;O5+Na]+	MS1	Hex2Cer(35:0;O5)	mz.948.6235	positive
950.638	950.639	[PC O-47:9+K]+	MS1	PC(O-47:9)	mz.950.63825	positive
952.654	952.655	[SHexCer 47:6;O2+H]+	MS1	SHexCer(47:6;O2)	mz.952.65365	positive
954.671	954.67	[PC O-47:7+K]+	MS1	PC(O-47:7)	mz.954.67116	positive
957.687	957.689	[CerPE 52:6;O3+K]+	MS1	CerPE(52:6;O3)	mz.957.68696	positive
965.636	965.636	[SQDG 43:3+Na]+	MS1	SQDG(43:3)	mz.965.63642	positive
972.623	972.623	[Hex2Cer 37:2;O5+Na]+	MS1	Hex2Cer(37:2;O5)	mz.972.62335	positive
974.639	974.639	[Hex2Cer 37:1;O5+Na]+	MS1	Hex2Cer(37:1;O5)	mz.974.63897	positive
976.653	976.655	[Hex2Cer 37:0;O5+Na]+	MS1	Hex2Cer(37:0;O5)	mz.976.65319	positive
978.67	978.67	[PC O-49:9+K]+	MS1	PC(O-49:9)	mz.978.66954	positive
980.681	/	/	/	mz.980.68088	mz.980.68088	positive
1000.65	1000.65	[Hex2Cer 39:2;O5+Na]+	MS1	Hex2Cer(39:2;O5)	mz.1000.6533	positive
1002.67	1002.67	[Hex2Cer 39:1;O5+Na]+	MS1	Hex2Cer(39:1;O5)	mz.1002.6703	positive
1516.13	1516.13	[TG 95:18;O3+K]+	MS1	TG(95:18;O3)	mz.1516.1347	positive
1518.15	1518.15	[TG 95:17;O3+K]+	MS1	TG(95:17;O3)	mz.1518.1486	positive
1538.12	1538.12	[TG 97:21;O3+K]+	MS1	TG(97:21;O3)	mz.1538.1179	positive
1540.13	1540.13	[TG 97:20;O3+K]+	MS1	TG(97:20;O3)	mz.1540.1336	positive
1542.15	1542.15	[TG 97:19;O3+K]+	MS1	TG(97:19;O3)	mz.1542.1484	positive
1544.16	1544.16	[TG 97:18;O3+K]+	MS1	TG(97:18;O3)	mz.1544.1628	positive
1562.12	1562.12	[CL 80:8 +H]+	MS1	CL(80:8)	mz.1562.117	positive
1564.13	1564.13	/	/	mz.1564.1332	mz.1564.1332	positive
1566.15	1566.15	[TG 99:21;O3+K]+	MS1	TG(99:21;O3)	mz.1566.1466	positive
1568.17	1568.16	[TG 99:20;O3+K]+	MS1	TG(99:20;O3)	mz.1568.1653	positive
1572.19	1572.19	[CL 80:3+H]+	MS1	CL(80:3)	mz.1572.1926	positive
1588.13	1588.13	/	/	mz.1588.1327	mz.1588.1327	positive
1590.15	1590.15	[CL 80:5+Na]+	MS1	CL(80:5)	mz.1590.1475	positive
1592.16	1592.16	/	/	mz.1592.1643	mz.1592.1643	positive
1596.19	1596.19	[CL 80:2 +Na]+	MS1	CL(80:2)	mz.1596.1935	positive
1614.15	1614.15	/	/	mz.1614.1477	mz.1614.1477	positive
1616.16	1616.16	/	/	mz.1616.1639	mz.1616.1639	positive
1618.18	1618.18	/	/	mz.1618.1783	mz.1618.1783	positive
419.256	419.256	[LPA O-18:2-H]-	MS1	LPA(O-18:2)	mz.419.25596	negative
465.304	465.304	[NAT 24:4;O2-H]-	MS1	NAT(24:4;O2)	mz.465.30423	negative
480.309	480.309	[LPE18:0-H]-	MS2	LPE(18:0)	mz.480.30903	negative
498.29	498.289	[NAT 24:4;O2-H]-	MS1	NAT(24:4;O2)	mz.498.28958	negative
500.278	500.277	[LPE 20:4-H]-	MS2	LPE(20:4)	mz.500.27772	negative
514.285	514.284	[NAT 24:4;O3-H]-	MS1	NAT(24:4;O3)	mz.514.28479	negative
524.278	524.277	[LPE22:6-H]-	MS2	LPE(22:6)	mz.524.27793	negative
528.273	528.272	[LPE22:4-H]-	MS2	LPE(22:4)	mz.528.2726	negative
599.321	599.319	[LPI18:0-H]-	MS2	LPI(18:0)	mz.599.32066	negative
604.461	604.461	[NAT 31:0;O2-H]-	MS1	NAT(31:0;O2)	mz.604.46114	negative
606.074	606.073	/	/	mz.606.07412	mz.606.07412	negative
611.144	611.144	/	/	mz.611.14399	mz.611.14399	negative
618.477	618.476	[NAT 32:0;O2-H]-	MS1	NAT(32:0;O2)	mz.618.47701	negative
619.289	619.288	[LPI20:4-H]-	MS2	LPI(20:4)	mz.619.28894	negative
619.339	/	[PA 31:7-H]-	MS1	PA(31:7)	mz.619.33924	negative
621.302	621.303	[LPI 20:3-H]-	MS1	LPI(20:3)	mz.621.30185	negative
643.339	/	[PA 33:9-H]-	MS1	PA(33:9)	mz.643.33937	negative
671.465	671.465	[PA 16:0_18:2-H]-	MS2	PA(16:0_18:2)	mz.671.46523	negative
673.48	673.48	[PA 16:0_18:1-H]-	MS2	PA(16:0_18:1)	mz.673.47978	negative
677.255	677.254	/	/	mz.677.25456	mz.677.25456	negative
686.141	684.14	/	/	mz.686.14085	mz.686.14085	negative
687.545	687.543	[SM 34:1;O2-CH3]-	MS1	SM(34:1;O2)	mz.687.54459	negative
695.466	695.465	[PA 18:2_18:2-H]-	MS2	PA(18:2_18:2)	mz.695.46591	negative
697.479	697.48	[PA 18:1_18:2-H]-	MS2	PA(18:1_18:2)	mz.697.47933	negative
699.497	699.496	[PA 18:0_18:2-H]-	MS2	PA(18:0_18:2)	mz.699.49676	negative
713.351	713.351	[SQDG 27:5-H]-	MS1	SQDG(27:5)	mz.713.35127	negative
714.507	714.507	[PE 16:0_18:2-H]-	MS2	PE(16:0_18:2)	mz.714.5068	negative
716.521	716.522	[PE 16:0_18:1-H]-	MS2	PE(16:0_18:1)	mz.716.52114	negative
718.538	718.538	[CerP 39:1;O4-H]-	MS1	CerP(39:1;O4)	mz.718.5376	negative
719.465	719.464	[PA 16:0_22:6-H]-	MS2	PA(16:0_22:6)	mz.719.46479	negative
721.48	721.48	[PA 18:1_20:4-H]-	MS2	PA(18:1_20:4)	mz.721.48022	negative
722.512	722.512	[PE O-36:5-H]-	MS1	PE(O-36:5)	mz.722.51243	negative
723.497	723.496	[PA 18:0_20:4-H]-	MS2	PA(18:0_20:4)	mz.723.49744	negative
736.492	736.491	[PE 36:5-H]-/[PE O-36:6;O-H]-/[PC 34:5-H]-/[PC O-34:6;O-H]-	MS1	PE(36:5)	mz.736.49174	negative
738.508	738.507	[PE 16:0_20:4-H]-	MS2	PE(16:0_20:4)	mz.738.50816	negative
740.522	740.522	[PE 18:1_18:2-H]-	MS2	PE(18:1_18:2)	mz.740.52158	negative
742.539	742.538	[PE 18:0_18:2-H]-	MS2	PE(18:0_18:2)	mz.742.5387	negative
744.552	744.553	[PE 18:0_18:1-H]-	MS2	PE(18:0_18:1)	mz.744.55181	negative
745.557	745.557	[TG 42:4;O2-H]-	MS1	TG(42:4;O2)	mz.745.55714	negative
746.512	746.512	[PE O-38:7-H]-	MS1	PE(O-38:7)	mz.746.51155	negative
747.498	747.496	[PA 18:0_22:6-H]-	MS2	PA(18:0_22:6)	mz.747.49804	negative
747.517	747.516	[PG 18:0_16:1-H]-	MS2	PG(18:0_16:1)	mz.747.51651	negative
748.526	748.527	[CerP 43:6;O3-H]-	MS1	CerP(43:6;O3)	mz.748.52586	negative
749.51	749.511	[PA40:5-H]-	MS2	PA(40:5)	mz.749.51045	negative
750.543	750.543	[PE O-18:0_20:4-H]-	MS2	PE(O-18:0_20:4)	mz.750.54323	negative
752.526	752.522	[CerP 42:5;O4-H]-	MS1	CerP(42:5;O4)	mz.752.52558	negative
753.382	753.382	[SQDG 30:6-H]-	MS1	SQDG(30:6)	mz.753.38231	negative
762.507	762.507	[PE 16:0_22:6-H]-	MS2	PE(16:0_22:6)	mz.762.5074	negative
764.523	764.522	[PE 18:1_20:4-H]-	MS2	PE(18:1_20:4)	mz.764.52278	negative
766.54	766.538	[PE 18:0_20:4-H]-	MS2	PE(18:0_20:4)	mz.766.54009	negative
769.554	769.557	[CerPE 40:4;O4-H]-	MS1	CerPE(40:4;O4)	mz.769.55425	negative
771.517	771.517	[PG 18:1_18:2-H]-	MS2	PG(18:1_18:2)	mz.771.51707	negative
771.574	771.572	[TG 44:5;O2-H]-	MS1	TG(44:5;O2)	mz.771.57351	negative
772.523	772.52	[HexCer 35:3;O6-H]-	MS1	HexCer(35:3;O6)	mz.772.5231	negative
773.532	773.532	[PG 18:0_18:2-H]-	MS2	PG(18:0_18:2)	mz.773.53222	negative
774.54	774.543	[HexCer 35:2;O6-H]-	MS1	HexCer(35:2;O6)	mz.774.54027	negative
782.498	782.496	[PS 16:0_20:4-H]-	MS2	PS(16:0_20:4)	mz.782.49813	negative
786.528	786.528	[PS 18:0_18:2-H]-	MS2	PS(18:0_18:2)	mz.786.52788	negative
788.524	788.522	[PE 18:1_22:6-H]-	MS2	PE(18:1_22:6)	mz.788.52356	negative
788.543	788.543	[PS36:1-H]-	MS2	PS(36:1)	mz.788.54259	negative
790.539	790.538	[PE 18:0_22:6-H]-	MS2	PE(18:0_22:6)	mz.790.53885	negative
791.542	791.541	[LPI O-33:2-H]-	MS1	LPI(O-33:2)	mz.791.54161	negative
792.551	792.553	[PE 18:0_22:5-H]-	MS2	PE(18:0_22:5)	mz.792.55082	negative
793.414	793.413	[SQDG 33:7-H]-	MS1	SQDG(33:7)	mz.793.4142	negative
793.556	793.557	[LPI O-33:1-H]-	MS1	LPI(O-33:1)	mz.793.55635	negative
794.536	794.533	[CerP 44:6;O5-H]-	MS1	CerP(44:6;O5)	mz.794.53609	negative
794.57	794.569	[PE 20:0_20:4-H]-	MS2	PE(20:0_20:4)	mz.794.57017	negative
797.654	797.653	[SM 42:2;O2-H]-	MS1	SM(42:2;O2)	mz.797.65381	negative
806.498	806.496	[PS 16:0_22:6-H]-	MS2	PS(16:0_22:6)	mz.806.49826	negative
808.511	808.511	[PS 18:1_20:4-H]-	MS2	PS(18:1_20:4)	mz.808.51139	negative
810.529	810.528	[PS 18:0_20:4-H]-	MS2	PS(18:0_20:4)	mz.810.52904	negative
818.569	818.569	[PE 20:0_22:6-H]-	MS2	PE(20:0_22:6)	mz.818.56948	negative
819.518	819.517	[PG 40:7-H]-/[PG O-40:8;O-H]-	MS1	PG(40:7)	mz.819.51848	negative
826.576	826.573	[PE O-44:9-H]-/[PC O-42:9-H]-	MS1	PE(O-44:9)	mz.826.5759	negative
832.511	832.51	[PS 40:7-H]-	MS1	PS(40:7)	mz.832.51139	negative
833.519	833.517	[PI 16:0_18:2-H]-	MS2	PI(16:0_18:2)	mz.833.51943	negative
834.529	834.528	[PS 18:0_22:6-H]-	MS2	PS(18:0_22:6)	mz.834.52858	negative
837.546	837.547	[PA 47:10-H]-	MS1	PA(47:10)	mz.837.54627	negative
838.56	838.559	[PS40:4-H]-	MS2	PS(40:4)	mz.838.56037	negative
854.531	854.531	[SHexCer 36:1;O5-H]-	MS1	SHexCer(36:1;O5)	mz.854.53079	negative
856.51	856.509	[SHexCer 35:1;O6-H]-	MS1	SHexCer(35:1;O6)	mz.856.50984	negative
857.518	857.517	[PI 16:0_20:4-H]-	MS2	PI(16:0_20:4)	mz.857.51801	negative
857.569	857.568	[PG O-44:9-H]-	MS1	PG(O-44:9)	mz.857.56932	negative
858.573	/	[SHexCer 40:3;O2-H]-	MS1	SHexCer(40:3;O2)	mz.858.57293	negative
859.531	859.533	[PI 18:1_18:2-H]-	MS2	PI(18:1_18:2)	mz.859.53128	negative
861.549	861.548	[PI 18:0_18:2-H]-	MS2	PI(18:0_18:2)	mz.861.54923	negative
869.629	869.628	[DG 53:12;O2-H]-	MS1	DG(53:12;O2)	mz.869.62919	negative
871.536	871.533	[PI 37:4-H]-	MS1	PI(37:4)	mz.871.53562	negative
878.531	/	[SHexCer 38:3;O5-H]-	MS1	SHexCer(38:3;O5)	mz.878.53122	negative
881.519	881.517	[PI 18:2_20:4-H]-	MS2	PI(18:2_20:4)	mz.881.51939	negative
881.569	881.568	[PA 49:10;O-H]-	MS1	PA(49:10;O)	mz.881.56855	negative
882.573	882.573	[IPC 38:1;O5-H]-	MS1	IPC(38:1;O5)	mz.882.57337	negative
883.536	883.532	[PI 18:1_20:4-H]-	MS2	PI(18:1_20:4)	mz.883.53584	negative
883.583	883.583	[PA 49:9;O-H]-	MS1	PA(49:9;O)	mz.883.58271	negative
884.539	884.536	[Hex2Cer 34:5;O4-H]-	MS1	Hex2Cer(34:5;O4)	mz.884.53938	negative
884.588	884.589	[IPC 38:0;O5-H]-	MS1	IPC(38:0;O5)	mz.884.58768	negative
885.471	/	/	/	mz.885.47141	mz.885.47141	negative
885.549	885.548	[PI 18:0_20:4-H]-	MS2	PI(18:0_20:4)	mz.885.54853	negative
886.482	/	[Hex2Cer 32:6;O6-H]-	MS1	Hex2Cer(32:6;O6)	mz.886.48218	negative
886.554	886.551	[Hex2Cer 34:4;O4-H]-	MS1	Hex2Cer(34:4;O4)	mz.886.5541	negative
899.566	899.564	[PI 39:4-H]-	MS1	PI(39:4)	mz.899.56591	negative
900.564	900.567	[IPC 41:5;O4-H]-	MS1	IPC(41:5;O4)	mz.900.56395	negative
901.546	901.543	[PI 38:4;O-H]-	MS1	PI(38:4;O)	mz.901.54613	negative
905.57	905.568	[PA 51:12;O-H]-	MS1	PA(51:12;O)	mz.905.56994	negative
907.583	907.579	[PA 51:11;O-H]-	MS1	PA(51:11;O)	mz.907.58253	negative
908.468	908.466	/	/	mz.908.46774	mz.908.46774	negative
909.551	909.548	[PI 18:0_22:6-H]-	MS2	PI(18:0_22:6)	mz.909.5514	negative
909.602	909.599	[PA 51:10;O-H]-	MS1	PA(51:10;O)	mz.909.60172	negative
910.604	910.606	[IPC 40:1;O5-H]-	MS1	IPC(40:1;O5)	mz.910.60385	negative
911.564	911.564	[PI 18:0_22:5-H]-	MS2	PI(18:0_22:5)	mz.911.56442	negative
911.61	911.61	[TG 54:13;O3-H]-	MS1	TG(54:13;O3)	mz.911.61004	negative
912.568	912.567	[Hex2Cer 36:5;O4-H]-	MS1	Hex2Cer(36:5;O4)	mz.912.56812	negative
913.581	913.579	[PI 18:0_22:4-H]-	MS2	PI(18:0_22:4)	mz.913.58071	negative
924.561	924.559	[Hex2Cer 37:6;O4-H]-	MS1	Hex2Cer(37:6;O4)	mz.924.56131	negative
926.575	926.575	[IPC 43:6;O4-H]-	MS1	IPC(43:6;O4)	mz.926.57522	negative
928.592	928.59	[IPC 43:5;O4-H]-	MS1	IPC(43:5;O4)	mz.928.59219	negative
929.57	929.568	[PI 40:4;O-H]-	MS1	PI(40:4;O)	mz.929.57004	negative
929.595	929.594	[PG 47:9;O-H]-	MS1	PG(47:9;O)	mz.929.59532	negative
931.582	931.578	[PI 40:3;O-H]-	MS1	PI(40:3;O)	mz.931.58232	negative
932.468	932.466	[MIPC 29:2;O6-H]-	MS1	MIPC(29:2;O6)	mz.932.46796	negative
933.6	933.598	[PA 53:12;O-H]-	MS1	PA(53:12;O)	mz.933.59955	negative
935.611	935.61	[PA 53:11;O-H]-	MS1	PA(53:11;O)	mz.935.61147	negative
936.498	936.497	[MIPC 29:0;O6-H]-	MS1	MIPC(29:0;O6)	mz.936.49849	negative
936.685	936.683	[PE O-52:10-H]-	MS1	PE(O-52:10)	mz.936.68503	negative
938.698	938.698	[PE O-52:9-H]-	MS1	PE(O-52:9)	mz.938.69816	negative
950.637	950.638	[SHexCer 47:6;O2-H]-	MS1	SHexCer(47:6;O2)	mz.950.63689	negative
955.584	955.583	[PI 42:5;O-H]-	MS1	PI(42:5;O)	mz.955.58447	negative
956.591	956.59	[Hex2Cer 38:5;O5-H]-	MS1	Hex2Cer(38:5;O5)	mz.956.59125	negative
957.601	957.599	[PI 42:4;O-H]-	MS1	PI(42:4;O)	mz.957.60125	negative
959.611	959.61	[PI O-45:9-H]-	MS1	PI(O-45:9)	mz.959.61093	negative
983.441	983.438	[PIP 39:10;O-H]-	MS1	PIP(39:10;O)	mz.983.4407	negative
985.439	985.435	[PIP2 32:0;O-H]-	MS1	PIP2(32:0;O)	mz.985.439	negative
1032.55	1032.54	/	/	mz.1032.5472	mz.1032.5472	negative
1048.52	1048.52	/	/	mz.1048.5221	mz.1048.5221	negative
1051.6	1051.6	/	/	mz.1051.604	mz.1051.604	negative
1053.62	1053.62	/	/	mz.1053.6182	mz.1053.6182	negative
1151.71	1151.7	[Hex(2)-NeuAc-Cer 34:1;O2-H]-	MS1	Hex(2)-NeuAc-Cer(34:1;O2)	mz.1151.7074	negative
1185.74	1185.73	[PIP 54:6-H]-	MS1	PIP(54:6)	mz.1185.736	negative
1447.97	1447.96	[CL 72:8-H]-	MS1	CL(72:8)	mz.1447.9683	negative
1451.99	1451.99	[CL 72:6-H]-	MS1	CL(72:6)	mz.1451.9919	negative
1454.88	1454.87	[Hex(2)-HexNAc-NeuGc-Cer 40:1;O2-H]-	MS1	Hex(2)-HexNAc-NeuGc-Cer(40:1;O2)	mz.1454.8769	negative
1468.89	1468.89	[M(IP)2C 52:0;O4-H]-	MS1	M(IP)2C(52:0;O4)	mz.1468.8904	negative
1469.95	1469.94	[PIP2 67:3;O-H]-	MS1	PIP2(67:3;O)	mz.1469.9477	negative
1471.96	1471.96	[PIP2 67:2;O-H]-	MS1	PIP2(67:2;O)	mz.1471.9617	negative
1473.98	1473.98	[PIP2 67:1;O-H]-	MS1	PIP2(67:1;O)	mz.1473.9775	negative
1475.99	1475.99	[PIP2 67:0;O-H]-	MS1	PIP2(67:0;O)	mz.1475.9944	negative
1480.89	1480.89	[M(IP)2C 53:1;O4-H]-	MS1	M(IP)2C(53:1;O4)	mz.1480.8912	negative
1482.9	1482.9	[Hex(2)-HexNAc-NeuGc-Cer 42:1;O2-H]-	MS1	Hex(2)-HexNAc-NeuGc-Cer(42:1;O2)	mz.1482.9033	negative
1485.92	1485.92	/	/	mz.1485.9226	mz.1485.9226	negative
