# Supplementary material for: Ontogeny independent expression of LPCAT2 in granuloma macrophages during experimental visceral leishmaniasis
Source: Commun Biol. 2026 Mar 20;9:641. doi: 10.1038/s42003-026-09904-4 (PMC13168283; doi:10.1038/s42003-026-09904-4)
Supplement: Supplementary file 5 — Supplementary data 2 [file 42003_2026_9904_MOESM5_ESM.xlsx]

## Sheet: 2. scRNA_Celltype_Markers
Top20 genes	Cluster0	Cluster1	Cluster2	Cluster3	Cluster4	Cluster5	Cluster6	Cluster7	Cluster8	Cluster9	Cluster10	Cluster11	Cluster12	Cluster13	Cluster14	Cluster15	Cluster16	Cluster17	Cluster18	Cluster19	Cluster20
	Maf	Igkc	Lyz2	Fabp1	Gzma	Car3	Hmgb2	Gm26917	Ccl5	AW112010	Rpl12	Apoe	Hba-a2	S100a9	Cst3	Car2	Hbb-bs	Prtn3	Ikzf2	Bst2	Ccl3
	Furin	Ighm	Saa3	Apoc1	Ccl5	Fabp1	Hist1h2ap	Malat1	Lgals1	Tmsb4x	Il7r	C1qa	Hba-a1	S100a8	H2-Ab1	Hbb-bt	Hba-a2	Mpo	Izumo1r	Siglech	Ccl6
	Ifng	Cd79a	Ifitm3	Gstm1	Gzmb	Gsta3	Hist1h1b	Xist	Cx3cr1	Hmgb2	Rps24	C1qb	Hbb-bs	Camp	H2-Eb1	Mki67	Hba-a1	Ctsg	Tnfrsf4	Cox6a2	Ifitm1
	Trbc2	Ly6d	Fcer1g	Ftl1	Cd7	Cyb5a	Hist1h2ae	Ahnak	Nkg7	Rps15a	Lef1	C1qc	Hbb-bt	Retnlg	H2-Aa	Hba-a1	Hbb-bt	Elane	Foxp3	Ly6d	Mcpt8
	AW112010	Iglc2	Prdx5	Gsta3	Ccl4	Akr1c6	Stmn1	Lars2	Ifng	Rpsa	Rps28	Cd5l	Apol11b	Ngp	Cd74	Slc4a1	Alas2	Ly6c2	Tnfrsf18	Irf8	Ccl4
	Ms4a4b	Cd74	Tyrobp	Alb	Nkg7	Aldob	Pclaf	Macf1	Ahnak	Rplp0	Rplp1	Ctss	Xpo7	Lcn2	Psap	Hist1h2ae	Bpgm	Hist1h2ae	Ctla4	Tcf4	Prss34
	Cd3g	Cd79b	Ctss	Bhmt	Cd8a	Hpd	Tubb5	mt-Co1	Rap1b	Tmsb10	Tcf7	Ctsb	Alas2	Cxcl2	Plbd1	Cd24a	Mkrn1	Hist1h1b	Ifi27l2a	Ctsl	Hdc
	Trbc1	Ebf1	H2-Ab1	Apoa2	Cd8b1	Gnmt	Top2a	mt-Co2	Klf2	Rpl24	Rps7	Wfdc17	Car2	Il1b	Gm2a	Slc25a37	Apol11b	Hist1h2ap	Tnfrsf9	Tyrobp	Ccl9
	Trac	Iglc3	Lst1	Serpina1c	Cd160	Ttc36	H2afz	Srrm2	Itgb1	Rps13	Rps20	Aif1	Tmcc2	Ltf	Irf8	Blvrb	Ube2l6	Stmn1	Capg	Ccr9	Fosb
	Rgs1	Ighd	H2-Eb1	Scp2	Klrd1	Scp2	Tuba1b	mt-Atp6	Spn	Rps3a1	Rps27	Cxcl9	Slc4a1	G0s2	Naaa	Hist1h2ap	Tent5c	Plac8	Cd27	Rnase6	Jun
	Cd3d	Mef2c	Cebpb	Serpina1b	Klre1	Bhmt	Ube2c	mt-Co3	Cd48	Actg1	Rps29	Psap	Epb41	Zfp36	Ppt1	Hbb-bs	Epb41	H2afy	Odc1	Psap	Cd63
	Cd3e	Ms4a1	Plac8	Rida	Ctsw	Dbi	Mki67	Furin	Ms4a4b	Ppia	Rps16	H2-Eb1	Mkrn1	Hdc	Ifitm1	Atpif1	Bnip3l	Pclaf	Pglyrp1	Atp1b1	Neat1
	S100a4	Iglc1	H2-Aa	Cyb5a	Trdc	Rgn	Hist1h4d	Ptprc	S100a10	Rps4x	Rps21	Ctsc	Slc25a37	S100a11	Alox5ap	Cpox	Isg20	Hist1h4d	Cd2	Ctsh	Zfp36
	Tnfrsf4	Fcmr	Cxcl9	Gnmt	Klrk1	Adh1	Birc5	Ankrd11	Il18rap	Myl6	Rps19	Fcer1g	Tent5c	Pglyrp1	Ckb	Prdx2	Fech	Ptma	Arl5a	Plac8	Tyrobp
	Ctla2a	H2-Aa	Psap	Dbi	Prf1	Apoc1	Hist1h2ab	Jun	Hopx	Rps7	Rps18	H2-Ab1	Bpgm	Wfdc21	Ifi30	Tfrc	Ube2o	Hist1h2ab	Itgae	Ccnd1	Fos
	Ndfip1	Bank1	Cybb	Aldob	Hcst	Ass1	Ptma	Son	Emp3	H2afz	Rpl36a	H2-Aa	Rsad2	Slpi	H2-DMb1	Hemgn	March2	Hmgb2	Pim1	Gm21762	Ier2
	Cxcr6	H2-Eb1	Zeb2	Ttr	Cd226	Cdo1	Hmgb1	Mbnl1	Klrg1	Ptma	Rps15a	Cd74	Specc1	Mxd1	H2-DMa	Hba-a2	Slc25a37	Ifitm1	Sdf4	Ly6c2	Egr1
	Bhlhe40	H2-Ab1	Cd74	Car3	Txk	Apoa2	Ube2s	Btg2	S100a13	Gapdh	Satb1	Tyrobp	Pabpc1	Slc7a11	Taldo1	Hmbs	Prxl2a	Ms4a6c	Zfp36l1	Mpeg1	Cpa3
	Srgn	Cd37	Ctsc	Ass1	Ptprcap	Chchd10	Hmgn2	Slc38a2	S1pr5	Ctla2a	Rpl5	Lyz2	Isg15	Neat1	Napsa	Apol11b	Cd24a	Top2a	Trac	Grn	Alox5ap
	Ltb	H2-DMb2	Cst3	Serpina1a	Cd3d	Trf	Lmnb1	H2-Q4	Hcst	Rpl41	Rplp2	Csf1r	Hmbs	Tyrobp	Ifitm3	Ctse	Slc25a39	Tubb5	Srgn	Pld4	Gata2
Fine	Ifng+CD4+	B cells	Lyz2hiCxcl9lo_Mac	Hepatocytes1	CD8_T	Hepatocytes2	Prolif. cells	Activ_CD4+_T2	NK cells	CD4_T3	Naïve T cells	ApoehiCxcl9hi_Mac	RBC_1	Neutrophils	APC1	RBC_2	RBC_3	Neutrophils/Mono	T-Regs	pre-cDCs	Mast/Basophils
Coarse	T cells	B cells	Macrophages	Hepatocytes	T cells	Hepatocytes	Prolif. cells	Stem-like?	NK cells	T cells	T cells	Macrophages	RBCs	Neutrophils	Macrophages	RBCs	RBCs	Monocytes	T cells	Dendritic cells	Mast/Basophils
