# Supplementary material for: Ontogeny independent expression of LPCAT2 in granuloma macrophages during experimental visceral leishmaniasis
Source: Commun Biol. 2026 Mar 20;9:641. doi: 10.1038/s42003-026-09904-4 (PMC13168283; doi:10.1038/s42003-026-09904-4)
Supplement: Supplementary file 6 — Supplementary data 3 [file 42003_2026_9904_MOESM6_ESM.xlsx]

## Sheet: 3. subcluster_lipid_markers
lipid	avg_log2FC	p_val_adj	cluster
PG(34:0)	2.22491	0	Sub0
PC(O-34:2)	2.22261	0	Sub0
PC(O-36:3)	2.21437	0	Sub0
DGTA(36:8)	2.18942	0	Sub0
PE(O-44:9)	2.01029	0	Sub0
SM(d34:1)	2.00584	0	Sub0
PS(18:0-18:2)	2.00162	0	Sub0
CE(20:4;O2)	1.98702	0	Sub0
CerP(36:2;O2)	1.98601	0	Sub0
PC(O-34:1)	1.97759	0	Sub0
PC(O-38:5)	1.94849	0	Sub0
PC(O-36:4)	1.86602	0	Sub0
PG(O-44:9)	1.86139	0	Sub0
PA(O-39:10)	1.84648	0	Sub0
SHexCer(40:3;O2)	1.72659	0	Sub0
PS(40:4)	1.69523	0	Sub0
Hex(2)-NeuAc-Cer(34:1;O2)	1.65692	0	Sub0
SM(d34:0)	1.58007	0	Sub0
PE(O-36:5)	1.56046	0	Sub0
PG(18:1-18:2)	1.46853	0	Sub0
SM(34:1;O2)	1.43946	0	Sub0
PC(32:0)	1.42785	0	Sub0
HexCer(35:3;O6)	1.3901	0	Sub0
CerP(43:6;O3)	1.35479	0	Sub0
PE(O-18:0-20:4)	1.326	0	Sub0
PE(O-38:7)	1.28138	0	Sub0
PA(47:10)	1.18843	0	Sub0
HexCer(35:2;O6)	1.05902	0	Sub0
PA(18:0-18:2)	0.949545	0	Sub0
PI(18:0-18:2)	0.910192	0	Sub0
PI(18:0-22:4)	0.905831	0	Sub0
DG(45:5;O2)	1.77457	5.24289e-302	Sub0
PS(18:0-20:4)	0.569117	1.14398e-300	Sub0
CerP(39:1;O4)	1.14754	2.71345e-300	Sub0
DG(43:4;O2)	1.76243	6.80165e-299	Sub0
PC(33:0)	1.48964	2.9793e-297	Sub0
ACer(43:4;O4)	1.49211	7.13088e-296	Sub0
DG(53:12;O2)	1.29132	8.67892e-295	Sub0
CerPE(45:3;O2)	1.54583	8.70663e-295	Sub0
SHexCer(43:3;O2)	1.4203	1.00419e-291	Sub0
CerP(47:3;O4)	1.42624	9.47307e-291	Sub0
PG(18:0-18:2)	0.966361	3.44096e-288	Sub0
PS(36:1)	2.37333	1.1022e-282	Sub0
SM(d40:0)	1.4059	7.4756e-279	Sub0
PC(O-32:0)	1.66212	1.14645e-277	Sub0
CerPE(43:1;O4)	1.48863	8.71963e-277	Sub0
TG(40:0;O2)	1.35399	8.22712e-272	Sub0
PI(18:0-22:5)	0.637401	1.69089e-269	Sub0
PA(31:7)	1.2819	6.79615e-265	Sub0
CerPE(45:2;O2)	1.05906	1.22434e-263	Sub0
PE(O-52:10)	1.12744	2.09807e-259	Sub0
PE(18:0-18:2)	0.419528	7.47652e-259	Sub0
CerP(47:2;O4)	1.00669	1.90452e-254	Sub0
ACer(49:3;O4)	1.31255	1.10848e-253	Sub0
PE(18:1-20:4)	0.350713	3.01299e-253	Sub1
PS(18:0-22:6)	0.607666	1.57334e-247	Sub0
PI(40:4;O)	0.842554	2.47869e-246	Sub2
CerP(28:4;O3)	1.24808	7.06759e-240	Sub0
CAR(34:1;O2)	1.2641	1.9159e-237	Sub0
Hex2Cer(36:5;O4)	0.644027	2.19532e-237	Sub0
PE(18:0-22:5)	0.586726	6.93055e-237	Sub0
LPE(22:4)	1.75347	5.17181e-236	Sub0
CerPE(47:6;O2)	1.33354	3.96467e-235	Sub0
PI(18:0-22:6)	0.580925	2.2184e-231	Sub0
PA(33:9)	1.29276	4.07475e-231	Sub0
PE(20:0-20:4)	0.601812	1.24808e-230	Sub0
LPA(34:2;O)	1.29735	1.89135e-223	Sub0
LPE(18:0)	0.664805	4.56179e-222	Sub0
SHexCer(40:3;O3)	1.28737	5.57593e-221	Sub0
LPC(18:2)	0.807825	3.4133e-214	Sub0
PC(30:0)	1.28762	7.76886e-212	Sub0
CerP(29:6;O2)	1.09409	2.26078e-209	Sub0
PG(40:7)	0.738798	1.15242e-205	Sub0
mz.1048.5221	1.01237	1.62338e-203	Sub0
PI(42:4;O)	0.710592	1.14238e-199	Sub2
PE(36:5)	0.576032	1.23272e-192	Sub1
IPC(40:1;O5)	0.773085	1.607e-191	Sub0
TG(54:13;O3)	0.759457	3.77077e-189	Sub0
PIP2(67:3;O)	0.7024	1.67223e-188	Sub1
IPC(43:5;O4)	1.3542	2.23624e-187	Sub3
PA(18:0-20:4)	0.387401	2.96354e-187	Sub0
BMP(34:1)	1.3851	1.70019e-186	Sub0
Hex2Cer(37:6;O4)	1.52971	3.74584e-186	Sub3
CerP(40:2;O4)	1.02864	9.5818e-186	Sub0
PG(47:9;O)	2.06046	3.89872e-185	Sub3
IPC(43:6;O4)	1.45525	4.06975e-185	Sub3
PE(O-52:9)	0.904232	6.09944e-184	Sub0
PA(40:5)	0.683386	2.61605e-183	Sub0
PA(51:10;O)	0.811591	3.2549e-180	Sub0
CerP(42:5;O4)	0.616067	3.48542e-178	Sub0
PA(49:10;O)	0.828262	8.4035e-177	Sub2
PA(53:12;O)	0.688825	5.96522e-175	Sub2
PI(40:3;O)	0.645833	9.82148e-171	Sub2
IPC(41:5;O4)	0.913596	3.18569e-169	Sub3
IPC(38:1;O5)	0.769956	3.24124e-167	Sub2
PA(51:11;O)	0.717553	4.44664e-163	Sub0
M(IP)2C(53:1;O4)	0.706088	6.03143e-161	Sub2
PA(49:9;O)	0.796118	2.10275e-160	Sub0
mz.611.14399	0.887667	2.73151e-159	Sub0
PA(51:12;O)	0.701173	8.27286e-158	Sub0
LPE(20:4)	0.944179	1.51319e-157	Sub0
PA(51:10;O)	0.759266	1.53725e-157	Sub2
PC(38:4)	0.834591	2.70047e-157	Sub3
PA(53:12;O)	0.65816	2.1665e-156	Sub0
mz.677.25456	0.984676	4.4993e-156	Sub0
SHexCer(36:2;O3)	0.653904	3.6907e-155	Sub0
IPC(38:0;O5)	0.747145	5.82189e-155	Sub0
PIP2(67:2;O)	0.563518	1.09368e-153	Sub1
PG(18:0-16:1)	1.06032	4.67993e-152	Sub0
LPC(18:0)	0.607105	4.1326e-151	Sub0
IPC(38:1;O5)	0.747226	2.53304e-150	Sub0
PC(40:6)	0.812394	3.74943e-149	Sub3
PA(49:10;O)	0.786168	1.66597e-147	Sub0
PI(16:0-20:4)	0.340121	2.13534e-146	Sub2
PA(51:12;O)	0.681417	3.05947e-146	Sub2
PA(53:11;O)	0.54936	9.72073e-146	Sub0
CerP(44:1;O4)	0.805904	2.54976e-144	Sub3
IPC(40:1;O5)	0.680733	8.711e-143	Sub2
PC(34:3)	0.65587	2.55071e-142	Sub0
PS(18:1-20:4)	0.459009	1.69524e-139	Sub0
PA(53:11;O)	0.548733	1.02304e-138	Sub2
CerP(45:5;O4)	1.18382	1.97135e-138	Sub3
DGTA(31:7)	0.957685	3.67808e-138	Sub2
PG(36:2)	0.682786	5.81482e-138	Sub0
mz.1032.5472	0.499036	1.79994e-137	Sub0
PI(O-45:9)	0.605759	2.95349e-137	Sub0
PI(18:1-18:2)	0.332867	1.67697e-136	Sub2
PA(18:0-22:6)	0.445972	4.22563e-136	Sub0
PI(16:0-18:2)	0.448342	6.74327e-135	Sub0
TG(49:7;O2)	0.686089	2.11109e-133	Sub0
PE(18:0-22:6)	0.282141	3.4742e-133	Sub0
PI(O-45:9)	0.629366	1.07437e-132	Sub2
mz.606.07412	0.790295	1.6446e-132	Sub2
PI(16:0-18:2)	0.488973	1.85926e-132	Sub2
Hex(2)-HexNAc-NeuGc-Cer(42:1;O2)	0.552168	1.99813e-132	Sub2
CerP(33:2;O6)	1.01233	6.75008e-132	Sub2
CerP(47:5;O4)	1.07803	7.31878e-132	Sub3
NAT(24:4;O3)	0.713535	3.74948e-130	Sub2
CerP(47:1;O4)	0.797849	4.43302e-130	Sub0
LPC(17:0)	0.718567	1.54736e-129	Sub0
mz.1592.1643	1.32679	1.73186e-128	Sub3
SM(42:2;O2)	0.431659	3.89863e-128	Sub0
PI(42:5;O)	0.575198	5.55879e-128	Sub2
PA(18:0-22:6)	0.406384	7.06332e-128	Sub2
mz.611.14399	0.771715	1.0518e-127	Sub2
PI(18:2-20:4)	0.372962	3.1016e-127	Sub0
PC(37:2)	0.762758	3.2226e-127	Sub3
CerPE(49:5;O4)	1.20729	3.03411e-126	Sub3
mz.686.14085	0.640292	3.26678e-126	Sub0
PA(51:11;O)	0.626188	5.58924e-126	Sub2
PA(38:3)	0.706171	1.77768e-124	Sub0
TG(54:13;O3)	0.629803	4.4189e-124	Sub2
PE(O-42:12)	0.631606	6.76318e-124	Sub2
CerP(44:3;O2)	0.823544	3.04123e-123	Sub0
PC(O-49:9)	0.845639	1.19872e-122	Sub3
PI(42:4;O)	0.538023	4.70531e-122	Sub0
LPA(O-18:2)	0.447839	5.34426e-122	Sub0
PC(35:2)	0.766547	8.33643e-122	Sub3
CerP(43:2;O4)	0.907724	1.26233e-121	Sub3
PA(O-48:3)	1.0535	6.21149e-121	Sub3
LPG(O-33:5)	0.678714	2.23674e-120	Sub2
PE(42:6)	1.0221	2.22051e-119	Sub3
PA(16:0-18:1)	0.417365	5.61383e-119	Sub0
PA(49:9;O)	0.68983	3.50033e-118	Sub2
PG(36:2)	0.630808	3.97151e-118	Sub2
TG(44:4;O2)	0.882189	1.59429e-117	Sub3
CerPE(45:2;O5)	0.74365	1.99752e-117	Sub2
PC(38:5)	0.762654	1.33636e-116	Sub3
PE(O-52:9)	0.69165	1.47468e-116	Sub2
CerP(35:2;O6)	0.883269	1.82912e-116	Sub2
CAR(28:2;O4)	0.850487	8.51015e-116	Sub2
LPI(O-33:2)	0.279402	1.03928e-115	Sub0
LPC(18:0)	0.510513	3.04659e-115	Sub2
mz.606.07412	0.708708	2.69408e-114	Sub0
LPG(O-33:5)	0.671368	2.196e-113	Sub0
PE(18:1-22:6)	0.360445	2.80822e-113	Sub1
PC(36:4)	0.685657	3.727e-113	Sub3
CerPE(45:2;O5)	0.750763	5.35482e-113	Sub0
mz.677.25456	0.794146	1.66364e-112	Sub2
PS(18:0-22:6)	0.44651	3.00096e-112	Sub2
Hex(2)-HexNAc-NeuGc-Cer(40:1;O2)	0.496591	5.70773e-111	Sub2
LPC(16:0)	0.561394	5.73477e-111	Sub0
mz.1616.1639	1.35854	1.15944e-110	Sub3
IPC(38:0;O5)	0.62534	1.65797e-107	Sub2
TG(44:2;O2)	0.740181	2.06528e-107	Sub3
LPC(20:4)	0.59869	2.541e-107	Sub0
TG(99:21;O3)	1.10003	1.3946e-106	Sub3
TG(45:6;O2)	0.745416	1.8355e-106	Sub3
CerPE(45:2;O4)	0.912288	2.08107e-106	Sub3
PA(40:7)	0.612724	5.08198e-106	Sub2
LPI(O-33:2)	0.261224	1.7463e-105	Sub2
PC(38:6)	0.733077	3.02287e-105	Sub3
SHexCer(36:1;O5)	0.521195	1.08351e-104	Sub2
SQDG(30:2)	0.648218	3.36367e-103	Sub0
mz.1588.1327	1.21928	2.22724e-101	Sub3
TG(46:6;O2)	0.906712	3.71349e-101	Sub3
CerP(43:5;O4)	0.687812	1.38693e-99	Sub0
mz.1048.5221	0.727513	2.29322e-99	Sub2
CerPE(47:3;O4)	0.834209	2.47507e-99	Sub3
PI(18:2-20:4)	0.352103	4.24584e-99	Sub2
PIP2(67:0;O)	0.452062	1.10682e-98	Sub2
NAT(24:4;O3)	0.645218	1.99826e-98	Sub0
mz.1032.5472	0.46528	2.47615e-98	Sub2
PC(36:2)	0.545495	3.08617e-98	Sub3
PE(O-52:10)	0.666407	1.89375e-97	Sub2
PC(O-47:9)	0.657413	2.75555e-97	Sub3
TG(42:1;O2)	0.849697	4.19576e-96	Sub3
HexCer(39:3;O6)	0.756283	1.47072e-95	Sub0
IPC(34:6;O3)	0.612948	1.62219e-95	Sub2
PA(42:7)	0.657253	3.74934e-95	Sub2
PA(38:5)	0.586173	4.14695e-95	Sub0
CerP(44:3;O2)	0.70253	4.57709e-95	Sub2
PA(O-46:1)	0.922824	1.11473e-94	Sub3
LPI(20:4)	0.447656	1.39239e-94	Sub0
PA(38:3)	0.613971	2.18807e-94	Sub2
CL(80:5)	1.31592	2.08452e-93	Sub3
CerP(40:3;O4)	0.686868	2.97987e-93	Sub0
Hex2Cer(37:1;O5)	0.735116	4.66905e-91	Sub3
PC(40:8)	0.644016	7.40623e-91	Sub0
PC(36:5)	0.864577	7.69145e-91	Sub3
mz.980.68088	0.790822	9.6301e-91	Sub3
SQDG(28:0)	0.61601	5.35399e-90	Sub0
PC(42:10)	0.949508	7.51038e-89	Sub3
CerP(45:3;O4)	0.891421	8.39707e-89	Sub3
PA(16:0-18:2)	0.277294	4.42573e-88	Sub0
PA(31:7)	0.585819	2.0067e-87	Sub2
NAT(24:4;O2)	0.317761	3.40494e-87	Sub2
PI(37:4)	0.267908	3.75673e-87	Sub2
LPC(16:0)	0.480738	4.74642e-87	Sub2
CerP(33:2;O6)	0.744595	6.27701e-87	Sub0
SM(d42:2)	0.49936	6.58262e-86	Sub0
CerP(41:3;O4)	0.659923	6.94341e-86	Sub0
PE(18:0-18:1)	0.252198	2.3837e-85	Sub0
PA(33:9)	0.586317	5.08524e-85	Sub2
PC(39:7)	0.973426	9.20534e-85	Sub3
PC(34:1)	0.603	1.17868e-84	Sub3
PA(16:0-18:2)	0.266226	5.37889e-84	Sub2
Hex2Cer(39:1;O5)	0.722625	7.09756e-84	Sub3
LPI(20:3)	0.414604	1.50037e-83	Sub1
CerP(44:6;O4)	0.544574	2.69451e-82	Sub2
SM(d36:1)	0.719803	2.77625e-82	Sub0
PI(40:3;O)	0.445187	2.44326e-81	Sub0
TG(42:2;O2)	0.650829	1.03903e-80	Sub3
ACer(47:1;O4)	0.548014	6.66531e-80	Sub0
PI(38:4)	0.568936	1.01499e-78	Sub0
SHexCer(36:1;O5)	0.426797	2.94907e-78	Sub0
HexCer(39:4;O6)	0.679091	3.15845e-77	Sub3
CerP(43:3;O4)	0.607287	7.03574e-77	Sub0
Hex2Cer(37:0;O5)	0.688377	1.48705e-76	Sub3
mz.1614.1477	1.37679	2.39222e-76	Sub3
CerPE(46:4;O4)	0.592765	3.00871e-76	Sub0
mz.1485.9226	0.3978	1.40376e-75	Sub2
CerPE(46:2;O4)	0.63942	6.48917e-75	Sub0
LPE(22:6)	0.531614	1.01065e-74	Sub0
PE(38:6)	0.953299	1.04037e-73	Sub3
mz.686.14085	0.453976	2.91492e-73	Sub2
PA(40:5)	0.297768	9.60879e-73	Sub2
Hex(2)-NeuAc-Cer(34:1;O2)	0.405291	2.42755e-71	Sub2
SQDG(32:3)	0.546177	4.85808e-71	Sub2
SQDG(41:1)	0.618695	7.43061e-71	Sub0
TG(99:20;O3)	1.0886	1.3321e-70	Sub3
SQDG(32:4)	0.522722	3.81442e-70	Sub2
CerPE(39:6;O5)	0.597294	7.00649e-70	Sub2
TG(97:20;O3)	0.822301	7.85829e-70	Sub3
mz.1618.1783	1.28799	1.30878e-69	Sub3
PC(40:7)	0.514421	1.6156e-69	Sub2
PA(38:6)	0.585184	2.05905e-69	Sub2
LPC(17:0)	0.522927	4.85988e-69	Sub2
PC(41:6)	0.797879	1.52797e-68	Sub3
HexCer(39:4;O6)	0.536905	2.87099e-68	Sub2
CerP(47:2;O4)	0.590413	3.07734e-68	Sub2
SQDG(32:3)	0.573877	3.71906e-68	Sub0
PA(42:7)	0.615159	4.08059e-68	Sub0
PC(40:7)	0.655906	8.53832e-68	Sub3
SHexCer(43:4;O2)	0.601242	1.39984e-67	Sub0
CerPE(45:2;O2)	0.614486	1.43638e-67	Sub2
HexCer(39:3;O6)	0.625704	5.9753e-67	Sub2
CAR(23:5)	0.8352	2.54959e-66	Sub3
CerP(47:1;O4)	0.556413	5.5829e-66	Sub2
ACer(47:6;O4)	0.757097	9.69257e-66	Sub3
SHexCer(38:4;O3)	0.491531	1.60055e-65	Sub2
CerPE(47:4;O4)	0.758143	3.51005e-65	Sub3
mz.1564.1332	1.01628	3.68907e-65	Sub3
LPG(O-33:4)	0.700971	1.71005e-64	Sub3
CerPE(44:2;O4)	0.582977	3.62459e-64	Sub0
TG(97:19;O3)	1.02566	5.08127e-64	Sub3
LPG(32:1)	0.68181	1.21452e-63	Sub3
SQDG(30:2)	0.527973	1.8139e-63	Sub2
NAT(24:4;O2)	0.266442	3.35939e-62	Sub0
SHexCer(38:4;O3)	0.573272	6.97259e-61	Sub3
CAR(25:7)	0.889966	9.43266e-61	Sub3
LPC(18:1)	0.446328	1.3513e-60	Sub0
SHexCer(38:3;O5)	0.351413	1.52856e-60	Sub0
CerPE(45:3;O4)	0.602345	2.15416e-60	Sub3
PA(38:5)	0.510283	3.17406e-60	Sub2
CerPE(36:3;O6)	0.65598	6.38826e-60	Sub3
PG(18:0-18:2)	0.275239	6.83104e-60	Sub2
SHexCer(45:4;O2)	0.590356	8.18042e-60	Sub3
CerP(46:3;O4)	0.507712	1.11935e-59	Sub3
CL(80:2)	1.14304	1.16595e-59	Sub3
PS(16:0-22:6)	0.252401	1.45236e-59	Sub2
CerP(45:1;O4)	0.50288	1.46622e-59	Sub0
PC(O-47:7)	0.512317	1.91942e-59	Sub3
HexCer(39:4;O6)	0.53716	2.17079e-59	Sub0
Hex2Cer(37:2;O5)	0.693573	2.80236e-59	Sub3
CerPE(38:6;O6)	0.835323	3.31873e-59	Sub3
PI(39:4)	0.268768	3.26322e-58	Sub2
CerP(48:5;O4)	0.567984	3.29143e-58	Sub0
ACer(49:2;O4)	0.454011	2.80245e-57	Sub0
PG(O-44:9)	0.29265	1.26912e-56	Sub2
PC(36:3)	0.445456	2.52588e-56	Sub3
PE(O-44:9)	0.267366	2.59654e-56	Sub2
PIP2(67:1;O)	0.341344	5.87855e-56	Sub1
PC(35:6)	0.514822	8.9238e-56	Sub2
PIP2(67:3;O)	0.608967	1.03812e-55	Sub4
PA(47:10)	0.283393	1.19428e-55	Sub2
LPI(O-33:1)	0.759487	1.47327e-54	Sub3
CerP(43:3;O4)	0.509582	1.67247e-54	Sub2
Hex2Cer(35:0;O5)	0.618815	2.16414e-54	Sub3
CerP(43:1;O4)	0.672067	3.78288e-54	Sub3
CerPE(48:4;O4)	0.535797	5.65711e-54	Sub0
SHexCer(36:2;O3)	0.465296	5.83452e-54	Sub2
CerPE(44:1;O2)	0.659418	6.05617e-54	Sub3
SHexCer(40:3;O2)	0.281293	7.85022e-54	Sub2
CerP(41:2;O4)	0.687029	8.47858e-53	Sub3
SM(d34:0)	0.331585	1.00851e-52	Sub2
SQDG(28:0)	0.510807	1.3889e-52	Sub2
CerPE(39:1;O2)	0.503581	1.7359e-52	Sub0
CerP(36:2;O2)	0.336452	3.23984e-52	Sub2
SHexCer(38:3;O5)	0.331675	6.47368e-52	Sub2
Hex2Cer(28:1;O6)	0.471486	1.005e-51	Sub2
SM(d42:2)	0.394616	1.38433e-51	Sub2
PC(32:0)	0.358653	2.91249e-51	Sub2
PG(38:0;O)	0.650099	3.26206e-51	Sub3
CerP(40:3;O4)	0.501189	1.24899e-50	Sub2
SQDG(41:1)	0.540384	2.00786e-50	Sub2
PA(O-39:10)	0.354377	2.45051e-49	Sub2
ACer(49:2;O4)	0.397812	3.26386e-49	Sub2
CerPE(45:3;O2)	0.398089	5.33915e-49	Sub2
Hex2Cer(39:2;O5)	0.707182	6.24705e-49	Sub3
PI(40:4;O)	0.419659	1.38461e-48	Sub0
PIP2(67:2;O)	0.501328	1.59394e-48	Sub4
DG(35:0)	0.715265	5.26041e-48	Sub3
mz.380.33116	0.461379	6.85621e-48	Sub0
TG(46:4;O2)	0.517717	4.49212e-47	Sub3
CerPE(39:6;O5)	0.504268	7.24313e-47	Sub0
TG(46:4;O2)	0.428468	8.88613e-47	Sub0
CerP(45:1;O4)	0.43642	9.74278e-47	Sub2
SM(d40:0)	0.34954	9.76199e-47	Sub2
SQDG(33:7)	0.820276	3.22242e-46	Sub2
PAA(28:0)	0.340494	5.68344e-46	Sub2
CerPE(44:2;O4)	0.509861	6.27189e-46	Sub2
SM(d34:1)	0.28269	1.79553e-45	Sub2
SHexCer(43:3;O2)	0.33307	3.74468e-45	Sub2
SQDG(43:3)	0.469718	3.09837e-44	Sub0
CerP(44:6;O5)	0.306259	4.82864e-44	Sub0
CL(80:3)	0.987346	2.90468e-43	Sub3
CerP(44:6;O5)	0.280724	3.6614e-43	Sub2
CerP(47:3;O4)	0.35427	5.96987e-43	Sub2
TG(40:0;O2)	0.336324	2.06287e-42	Sub2
PC(O-32:0)	0.280375	7.60719e-42	Sub2
ACer(49:3;O4)	0.340361	1.34607e-41	Sub2
PC(33:0)	0.303188	6.77547e-40	Sub2
SQDG(32:4)	0.439152	7.86195e-40	Sub0
PG(34:0)	0.320896	2.22557e-39	Sub2
PC(34:2)	0.341757	2.89454e-39	Sub2
CerP(35:2;O6)	0.377156	3.05035e-39	Sub0
SQDG(27:5)	0.813715	5.26357e-39	Sub2
SHexCer(40:3;O3)	0.35349	7.81262e-39	Sub2
CL(80:8)	0.815179	9.03985e-39	Sub3
SQDG(30:6)	0.810438	1.96537e-38	Sub2
DGTA(36:8)	0.257794	4.65547e-38	Sub2
CerP(29:6;O2)	0.373689	5.11591e-38	Sub2
CerP(46:3;O4)	0.358044	6.14391e-38	Sub2
CerPE(36:4;O6)	0.47741	1.18201e-37	Sub3
LPI(20:3)	0.446943	1.4768e-37	Sub4
SHexCer(47:6;O2)	0.462695	2.2619e-37	Sub3
CAR(34:1;O2)	0.311108	2.36885e-37	Sub2
TG(41:2;O2)	0.338971	6.47186e-37	Sub2
PI(42:5;O)	0.276877	7.99059e-37	Sub0
ACer(51:4;O4)	0.556133	2.64906e-36	Sub3
TG(49:7;O2)	0.399294	2.79042e-36	Sub2
mz.476.42511	0.416076	3.24139e-36	Sub0
TG(97:21;O3)	0.646668	3.54438e-36	Sub3
CerP(41:3;O4)	0.416612	1.07851e-35	Sub2
TG(46:4;O2)	0.371111	1.72764e-35	Sub2
SQDG(32:3)	0.545752	2.59642e-35	Sub3
PA(36:3)	0.393369	2.86289e-35	Sub3
DGTA(31:7)	0.352614	3.17945e-35	Sub0
CerP(28:4;O3)	0.359516	3.41951e-35	Sub2
PI(40:7)	0.623525	3.87744e-35	Sub3
CerP(43:5;O4)	0.405613	3.95785e-35	Sub2
TG(44:3;O2)	0.553199	2.51138e-33	Sub3
TG(42:2;O2)	0.371132	5.35376e-33	Sub2
PI(38:4)	0.39377	9.34229e-33	Sub2
CerPE(46:2;O4)	0.434252	9.52284e-33	Sub2
PC(30:0)	0.251155	3.94712e-32	Sub2
CerPE(46:4;O4)	0.405295	9.19784e-32	Sub2
CerPE(45:3;O4)	0.356084	2.04277e-31	Sub2
TG(97:18;O3)	0.715296	3.02352e-31	Sub3
CAR(28:2;O4)	0.300364	3.76187e-31	Sub0
CAR(22:2;O2)	0.354478	2.38714e-30	Sub2
ACer(47:5;O6)	0.519174	2.88493e-30	Sub3
CerP(30:6;O3)	0.404341	6.42902e-30	Sub0
DAG(O-38:8)	0.550754	7.86201e-30	Sub3
SQDG(43:3)	0.364459	1.21804e-29	Sub2
CerPE(48:4;O4)	0.396144	1.33563e-29	Sub2
LPC(O-18:2)	0.36015	1.51422e-29	Sub2
LPE(22:6)	0.30241	1.51606e-29	Sub2
mz.380.33116	0.332793	2.76957e-29	Sub2
CerP(30:6;O3)	0.354446	3.66828e-29	Sub2
PIP(54:6)	0.255015	8.76498e-29	Sub0
NAE(27:7;O)	0.350959	1.5719e-28	Sub2
CerP(44:6;O4)	0.482785	2.76237e-28	Sub3
LPA(31:0)	0.512985	2.76976e-28	Sub3
CE(14:3;O2)	0.546951	2.83917e-28	Sub3
mz.476.42511	0.337583	3.30216e-28	Sub2
CE(14:1;O2)	0.562253	4.61679e-28	Sub3
PC(35:6)	0.515287	5.756e-28	Sub3
ST(23:3;O7;S)	0.390464	6.18189e-28	Sub0
SQDG(30:6)	0.68591	7.86197e-28	Sub0
BMP(34:1)	0.380134	8.60263e-28	Sub2
SHexCer(38:4;O3)	0.420018	8.77574e-28	Sub0
DG(O-53:14)	0.48915	1.59919e-27	Sub3
mz.matrix	0.349494	2.07071e-27	Sub2
ACer(51:5;O4)	0.431916	2.58963e-27	Sub3
SQDG(33:7)	0.652922	2.66586e-27	Sub0
CE(12:1;O2)	0.514401	2.74434e-27	Sub3
M(IP)2C(52:0;O4)	0.302912	1.31972e-26	Sub2
mz.611.11653	0.373778	3.41669e-26	Sub2
PE(O-42:12)	0.365118	8.55115e-26	Sub0
LPC(O-18:2)	0.517996	1.04506e-25	Sub3
LPA(34:2;O)	0.296044	1.46797e-25	Sub2
PC(35:2)	0.352005	1.63945e-25	Sub2
TG(95:18;O3)	0.349072	2.35769e-24	Sub2
SHexCer(45:5;O2)	0.31104	2.3628e-24	Sub2
TG(95:17;O3)	0.616268	3.82812e-24	Sub3
CAR(21:3)	0.502264	7.68311e-24	Sub3
PE(36:5)	0.323514	9.80061e-24	Sub4
SQDG(27:5)	0.692938	1.7584e-23	Sub0
TG(44:2;O2)	0.325772	2.43538e-23	Sub2
SM(d40:1)	0.369297	2.74174e-23	Sub0
PI(40:7)	0.360123	3.84067e-23	Sub0
CerP(40:2;O4)	0.334623	7.41359e-23	Sub2
CerP(41:1;O4)	0.354567	9.49796e-23	Sub0
Hex2Cer(39:1;O5)	0.32405	1.36017e-22	Sub2
PC(37:2)	0.321791	4.1569e-22	Sub2
CerPE(52:6;O3)	0.473146	4.32377e-22	Sub3
LPC(O-18:3)	0.508691	4.95479e-22	Sub3
PA(40:7)	0.450783	1.77942e-21	Sub3
ACer(44:6;O4)	0.409475	2.81855e-21	Sub3
SM(d42:1)	0.312048	2.84e-21	Sub2
PC(O-45:8)	0.318855	4.79931e-21	Sub2
mz.matrix	0.394947	6.83877e-21	Sub0
DG(O-34:4)	0.330865	2.07136e-20	Sub2
CerP(45:1;O4)	0.427604	4.62556e-20	Sub3
IPC(34:6;O3)	0.449847	6.10402e-20	Sub3
mz.435.03482	0.290758	7.06599e-20	Sub2
mz.611.11653	0.357809	2.05783e-19	Sub0
mz.435.03482	0.347119	2.08409e-19	Sub0
SM(d41:1)	0.381138	2.1221e-19	Sub3
ACer(51:5;O4)	0.3122	7.00894e-19	Sub0
ST(23:3;O7;S)	0.305129	8.33877e-19	Sub2
CerPE(39:6;O5)	0.464464	1.78181e-18	Sub3
ST(23:2;O7;S)	0.318692	5.63768e-18	Sub0
PA(38:6)	0.308962	9.81895e-18	Sub0
PC(37:7)	0.265421	1.01962e-17	Sub2
PC(40:8)	0.407087	2.10955e-17	Sub3
LPC(18:2)	0.2632	3.88641e-17	Sub2
Hex2Cer(28:1;O6)	0.404361	4.99854e-17	Sub3
LPG(30:0)	0.286715	1.52194e-16	Sub3
PA(42:7)	0.405676	8.17122e-16	Sub3
DG(O-34:3)	0.422874	3.89855e-15	Sub3
CerP(43:5;O4)	0.398575	5.4876e-15	Sub3
CerP(44:2;O2)	0.354779	1.12156e-14	Sub3
PC(40:6)	0.293388	1.76765e-14	Sub2
SM(d40:1)	0.26712	1.79288e-14	Sub2
ACer(47:1;O4)	0.274711	6.49897e-14	Sub2
TG(95:18;O3)	0.280105	1.27108e-13	Sub0
DG(O-53:14)	0.287609	1.7758e-13	Sub0
CerPE(47:3;O4)	0.259933	1.86099e-13	Sub2
IPC(34:6;O3)	0.305527	2.16919e-13	Sub0
SQDG(32:4)	0.388775	2.42149e-13	Sub3
PA(40:7)	0.313975	2.9603e-13	Sub0
CerP(41:1;O4)	0.374928	4.90788e-13	Sub3
DG(O-36:4)	0.275624	7.60867e-13	Sub2
CAR(22:2;O2)	0.257132	1.19615e-12	Sub0
ST(23:2;O7;S)	0.271294	6.97721e-12	Sub2
PI(40:7)	0.251286	1.36729e-11	Sub2
PC(35:6)	0.264532	1.42625e-11	Sub0
TG(41:2;O2)	0.325902	1.99225e-11	Sub3
PI(38:4)	0.329762	2.30038e-10	Sub3
ACer(48:1;O4)	0.321376	4.44586e-10	Sub3
CerPE(39:1;O2)	0.346226	5.4804e-10	Sub3
CerP(43:3;O4)	0.344026	6.38715e-10	Sub3
PG(47:9;O)	0.287165	7.37916e-10	Sub4
PC(34:2)	0.317284	7.48376e-10	Sub3
CerP(44:6;O4)	0.273952	1.42094e-09	Sub0
PC(36:2)	0.280607	4.00635e-09	Sub2
DG(O-36:4)	0.32004	3.05551e-08	Sub3
PC(37:7)	0.28379	1.54122e-07	Sub3
PC(O-47:7)	0.254529	1.59098e-07	Sub2
CE(12:0;O2)	0.300187	1.6232e-07	Sub3
TG(95:18;O3)	0.273861	1.97463e-06	Sub3
PAA(28:0)	0.421964	2.67946e-06	Sub1
PA(38:5)	0.335208	8.59084e-06	Sub3
SHexCer(45:5;O2)	0.283708	3.3115e-05	Sub3
SQDG(28:0)	0.261244	0.0150166	Sub3
