# Supplementary material for: Ontogeny independent expression of LPCAT2 in granuloma macrophages during experimental visceral leishmaniasis
Source: Commun Biol. 2026 Mar 20;9:641. doi: 10.1038/s42003-026-09904-4 (PMC13168283; doi:10.1038/s42003-026-09904-4)
Supplement: Supplementary file 7 — Supplementary data 4 [file 42003_2026_9904_MOESM7_ESM.xlsx]

## Sheet: 4. CD172hi_Vs_CD172lo
H_vs_L_log2 fold change	H_vs_L_p.val	H_vs_L_p.adj	Absent in L	Protein (Gene Symbol)
7.23	0.000156	0.00625	yes	TRAPPC14
6.16	1.81e-05	0.00182	yes	WWP2
6.02	0.000238	0.00769	no	TMEM41B
5.57	6.18e-09	3.6e-05	yes	CCDC127
5.48	1.45e-06	0.000445	yes	TMEM260
5.48	0.00121	0.0178	yes	HIF1AN
5.45	0.000367	0.00949	no	GPAM
5.44	0.000493	0.0112	no	DOCK1
5.35	5.53e-05	0.00349	no	ALG1
5.25	1.53e-05	0.00162	no	KANSL3
5.24	0.00225	0.0247	yes	PXYLP1
5.22	8.23e-05	0.00432	no	PEX3
5.21	0.000318	0.00877	no	SHKBP1
5.01	2.6e-08	5.05e-05	yes	RBM45
4.93	1.24e-08	3.6e-05	yes	NMES1
4.87	0.00217	0.0243	no	CANT1
4.85	4.04e-05	0.00287	no	LYRM4
4.8	0.000138	0.00581	no	CENPQ
4.77	5.21e-06	0.000884	yes	TVP23B
4.74	0.000213	0.0073	no	MED13L
4.74	0.000272	0.00799	no	POLB
4.72	6.33e-06	0.00095	no	RAB22A
4.72	0.00115	0.0175	no	RREB1
4.71	1.79e-06	0.00052	yes	DPAGT1
4.69	0.00173	0.0213	yes	MPHOSPH6
4.68	7.93e-05	0.00422	yes	RIT1
4.65	0.000248	0.0079	no	NEMF
4.64	5.58e-05	0.00349	no	ABCG1
4.63	0.000557	0.0119	no	TOX4
4.58	2.81e-07	0.000236	yes	SPNS1
4.57	7.81e-06	0.00108	no	PLD1
4.56	0.000184	0.00683	no	GGA3
4.53	3.3e-05	0.0024	no	AIFM2
4.5	0.00011	0.00511	no	H2-K1
4.46	8.93e-05	0.00445	no	FAM32A
4.42	4.78e-05	0.0032	no	ATP6V0A1
4.4	1.97e-05	0.00185	no	LDLRAP1
4.38	0.000415	0.0102	yes	SLC25A44
4.37	0.000839	0.015	yes	TRIOBP
4.37	0.00286	0.0284	no	TXNDC15
4.36	1.25e-07	0.000146	no	LENG9
4.33	1.06e-07	0.000146	yes	STX2
4.31	0.000141	0.00583	no	HSCB
4.3	1.02e-05	0.00126	no	EIF2AK3
4.26	0.000217	0.00739	no	GGTA1
4.23	4.63e-05	0.00313	no	CHMP6
4.2	0.000911	0.0155	yes	SMIM12
4.16	5.17e-06	0.000884	no	MSMO1
4.16	0.000589	0.0123	no	BECN1
4.15	0.000189	0.00689	no	PTPN9
4.14	2.83e-07	0.000236	yes	ANTXR2
4.14	0.000629	0.0128	no	TBC1D17
4.13	1.29e-06	0.000419	yes	SLC12A4
4.12	2.79e-05	0.00222	no	PNPLA2
4.12	0.000581	0.0122	no	CIAO2A
4.11	5.11e-05	0.00338	no	CTTNBP2NL
4.11	0.00101	0.0164	no	NDUFAF4
4.1	6.36e-05	0.0037	no	MRPL49
4.1	0.000567	0.0121	no	EMC4
4.1	0.00176	0.0216	no	CLNS1A
4.07	3.64e-06	0.000829	no	RAB29
4.07	0.000844	0.015	no	FAS
4.06	7.37e-05	0.00406	no	TMEM164
4.06	0.000121	0.00543	no	SLC30A9
4.06	0.00136	0.0187	no	TYK2
4.05	0.00153	0.0199	no	MRPL38
4.05	0.00299	0.0292	yes	CALHM2
4.04	7.01e-07	0.000289	yes	NARS2
4.04	0.000188	0.00689	no	MRTFA
4.03	0.000684	0.0135	yes	ABHD17B
3.99	0.000137	0.00581	no	ITGA5
3.98	1.07e-06	0.000368	yes	UNK
3.98	1.12e-05	0.00132	no	INPP4A
3.96	0.00171	0.0211	no	CSF2RB
3.95	3.73e-05	0.00268	no	ADGRE4
3.95	0.000173	0.00661	no	ABCA3
3.93	0.000761	0.0144	no	DOCK7
3.93	0.00129	0.0184	no	CSNK1D
3.92	4.95e-06	0.000884	yes	XPR1
3.92	0.000195	0.00701	no	TMEM192
3.92	0.000553	0.0119	yes	PPP2R3C
3.92	0.00425	0.0366	no	ERCC3
3.92	0.00559	0.0439	no	AGO1
3.91	7.6e-07	0.000289	yes	EDEM1
3.9	7.8e-07	0.000289	yes	FYCO1
3.9	0.000424	0.0103	no	SPPL2A
3.87	9.31e-05	0.00459	no	SLC35F6
3.86	0.000212	0.0073	no	ZFX
3.85	2.86e-05	0.00222	no	FEZ2
3.85	3.3e-05	0.0024	no	DAPP1
3.84	0.00601	0.0462	no	PHF10
3.81	2.5e-05	0.00211	no	MED13
3.81	0.000303	0.00852	no	TGFB1
3.8	0.000203	0.00716	no	TRAM2
3.79	6.14e-07	0.000289	no	P2YR13
3.79	0.00144	0.0193	no	SH2B2
3.79	0.00443	0.0376	no	PAG1
3.78	7.93e-07	0.000289	yes	DGCR8
3.78	1.15e-05	0.00133	no	GIPC1
3.78	0.000158	0.00626	no	KMT2D
3.77	0.000738	0.0141	no	CUX1
3.77	0.000881	0.0153	no	LRRC57
3.75	0.000236	0.00768	no	MRPS18B
3.75	0.00142	0.0192	no	LILRB4A
3.72	0.000119	0.00541	no	YTHDF1
3.72	0.000136	0.00581	no	KIF13A
3.72	0.000157	0.00626	no	PHKB
3.72	0.00469	0.039	no	MRPL27
3.71	5e-07	0.000289	yes	GPAT4
3.7	1.05e-05	0.00127	no	FBXO7
3.7	0.000828	0.015	no	BCAS3
3.69	0.000395	0.00991	no	NFATC1
3.68	2.68e-06	0.000709	yes	LAMTOR5
3.68	4.47e-06	0.000884	yes	JUN
3.68	1.39e-05	0.00152	no	TRPS1
3.67	6.26e-05	0.0037	no	FOXP4
3.65	3.68e-06	0.000829	yes	RNF170
3.64	5.19e-07	0.000289	yes	SLC49A3
3.63	0.000334	0.00887	no	DRAM2
3.62	0.000642	0.0129	no	NMD3
3.62	0.00156	0.0199	no	HYPK
3.61	2.62e-05	0.00218	no	AP4E1
3.61	0.000242	0.00775	no	SPG7
3.61	0.00359	0.0326	yes	SLC66A2
3.59	0.0048	0.0398	no	LTB4R
3.58	2.02e-05	0.00187	no	NA
3.55	2.9e-06	0.000735	yes	TOMM40L
3.55	1.17e-05	0.00133	yes	UROS
3.54	7.69e-07	0.000289	yes	NAB2
3.53	0.000913	0.0155	no	WDR41
3.53	0.000925	0.0156	no	RETREG2
3.53	0.00232	0.025	no	CIAO3
3.53	0.00468	0.039	no	EBP
3.52	7e-07	0.000289	yes	SPG11
3.52	0.000478	0.011	no	TLR8
3.5	0.00104	0.0167	no	NINJ1
3.5	0.00576	0.0448	no	RNF40
3.49	0.000369	0.0095	no	DCAF5
3.49	0.00349	0.0322	no	SLC28A2
3.48	5.05e-06	0.000884	yes	TLR1
3.48	0.000317	0.00877	no	CDK7
3.48	0.000383	0.0097	no	STARD3
3.48	0.0038	0.0338	no	SYNJ1
3.47	5.75e-05	0.00354	yes	GINS2
3.46	1.89e-05	0.00183	no	GHDC
3.46	6.06e-05	0.00364	no	AAGAB
3.46	0.000209	0.00728	no	PEX13
3.43	9.45e-06	0.00122	yes	RNF121
3.43	2.24e-05	0.00192	no	TIMMDC1
3.43	0.000458	0.0107	no	RFT1
3.43	0.000642	0.0129	no	SLA
3.42	0.000123	0.00543	no	ALG10B
3.42	0.000264	0.00799	no	SMCR8
3.41	3.7e-06	0.000829	yes	LIMK1
3.41	0.000227	0.00759	no	BANF1
3.41	0.000481	0.011	no	HPS5
3.41	0.000909	0.0155	no	PTCD2
3.41	0.0026	0.0266	no	TIAM1
3.4	0.000831	0.015	no	TYW1
3.4	0.00201	0.0235	yes	TXLNG
3.39	0.000125	0.00549	no	IRF1
3.39	0.000253	0.00799	no	LYST
3.39	0.000773	0.0145	no	CEP350
3.39	0.000812	0.0149	no	SERPINB8
3.39	0.00136	0.0187	no	MRPS5
3.39	0.00151	0.0197	no	MERTK
3.39	0.00189	0.0225	no	TRIM56
3.39	0.0057	0.0445	no	COQ9
3.38	0.000122	0.00543	no	NDUFB8
3.37	0.000121	0.00543	no	MRPL4
3.37	0.00035	0.00909	no	EIF4ENIF1
3.37	0.0018	0.0218	no	TANK
3.36	0.000308	0.00861	no	TRAPPC1
3.36	0.00135	0.0187	no	VIPAS39
3.35	0.000234	0.00768	no	ATP9B
3.35	0.000236	0.00768	no	EZH2
3.35	0.00133	0.0186	no	MEN1
3.35	0.00244	0.0256	no	ARMCX3
3.34	1.62e-05	0.00169	no	IRF7
3.34	0.00124	0.018	no	NUDT8
3.34	0.0052	0.0416	no	PKN2
3.34	0.0056	0.0439	no	RAPGEF2
3.33	4.2e-05	0.00295	no	VTI1A
3.33	0.000261	0.00799	no	GOLGA4
3.33	0.00034	0.00894	no	CLN3
3.33	0.00121	0.0178	yes	GTF2H4
3.33	0.00144	0.0193	yes	TXNDC11
3.32	0.000213	0.0073	no	TPCN1
3.32	0.000425	0.0103	no	TLE5
3.32	0.0018	0.0218	no	ITFG1
3.31	5.78e-05	0.00354	no	CD86
3.31	9.98e-05	0.00484	no	MS4A6B
3.31	0.000106	0.00496	no	MED6
3.31	0.00199	0.0233	no	MICU2
3.31	0.00303	0.0293	no	CCDC88A
3.3	1.51e-05	0.00162	no	ST3GAL4
3.3	0.000692	0.0136	no	PIK3R6
3.3	0.00139	0.0189	yes	IL17RA
3.3	0.00149	0.0197	yes	GLE1
3.29	0.000412	0.0101	no	TBCK
3.29	0.000513	0.0112	no	AFTPH
3.29	0.000952	0.0157	no	PIP5K1C
3.29	0.00133	0.0186	no	SLC15A3
3.29	0.00156	0.0199	no	GOLPH3
3.29	0.00353	0.0324	no	INO80
3.29	0.00519	0.0416	no	SLC29A3
3.28	0.00261	0.0266	yes	KIF16B
3.28	0.00273	0.0277	yes	RBM12B2
3.27	0.000174	0.00661	no	TBK1
3.27	0.00101	0.0164	yes	PNPLA7
3.27	0.00122	0.0178	yes	RP9
3.27	0.00166	0.0208	yes	CACUL1
3.26	0.00534	0.0424	no	CLPB
3.25	0.00142	0.0192	no	ABCA7
3.23	0.0003	0.0085	no	RNF214
3.23	0.00622	0.0468	no	MRPS10
3.22	0.000614	0.0127	no	RMND1
3.21	9.83e-06	0.00124	yes	FBXO38
3.21	1.22e-05	0.00136	yes	PRKCH
3.21	8.55e-05	0.0044	no	DGAT1
3.21	0.000198	0.00706	no	ALG11
3.21	0.000381	0.00969	yes	SESTD1
3.21	0.000939	0.0156	no	ALAS1
3.21	0.00116	0.0176	no	PI4KB
3.21	0.0043	0.0368	no	CACTIN
3.2	5.92e-06	0.000931	yes	SECISBP2L
3.2	0.000878	0.0153	no	MAOB
3.2	0.000931	0.0156	no	DTNBP1
3.2	0.000989	0.0162	yes	C1RL
3.2	0.00142	0.0192	no	PUM2
3.2	0.00194	0.0229	no	SCPEP1
3.2	0.00626	0.047	no	UNC45A
3.19	0.000419	0.0102	no	INTS9
3.19	0.00165	0.0208	no	SARDH
3.18	0.000262	0.00799	no	HIRA
3.17	4.89e-06	0.000884	yes	XXYLT1
3.17	0.000276	0.00806	no	NDST1
3.17	0.000812	0.0149	no	COMMD8
3.17	0.0015	0.0197	no	FMC1
3.17	0.00224	0.0246	no	TRAF2
3.16	0.000127	0.00552	no	RBM47
3.16	0.00097	0.016	yes	TMEM222
3.16	0.00134	0.0186	yes	SPATA13
3.16	0.00184	0.0221	no	GNPTG
3.16	0.00233	0.0251	no	RPUSD4
3.15	0.00121	0.0178	no	CDYL
3.15	0.00277	0.0277	no	LPIN2
3.13	0.000268	0.00799	no	SLU7
3.13	0.0011	0.0173	no	UBL3
3.13	0.00148	0.0195	no	FRMD8
3.13	0.00525	0.0418	no	RPS6KA4
3.12	8.93e-05	0.00445	no	ZFP36L2
3.12	0.00027	0.00799	no	MTHFR
3.12	0.000551	0.0119	no	SLC25A16
3.12	0.000919	0.0155	no	NAIP2
3.12	0.00494	0.0403	yes	RNF123
3.11	0.000315	0.00877	no	MON1A
3.11	0.000909	0.0155	no	RAB20
3.11	0.0022	0.0245	no	COQ7
3.11	0.00224	0.0246	no	BSCL2
3.11	0.0038	0.0338	yes	EXD2
3.1	0.000832	0.015	no	H2-T23
3.1	0.0012	0.0178	no	RTN4IP1
3.1	0.00214	0.0241	no	ACTR10
3.09	2.66e-05	0.00218	no	LPGAT1
3.09	7.4e-05	0.00406	no	AFF4
3.09	0.000824	0.015	no	MTMR12
3.08	0.000175	0.00661	no	UBL7
3.08	0.00125	0.0181	no	KIF21B
3.08	0.00302	0.0293	no	TRAF1
3.07	4.74e-06	0.000884	yes	SMG5
3.07	3.08e-05	0.0023	yes	DDX55
3.07	0.000107	0.00496	no	NCDN
3.07	0.001	0.0163	no	MRE11
3.06	0.0007	0.0136	no	APOBEC1
3.05	0.00586	0.0454	no	HLTF
3.04	0.00028	0.00812	no	REST
3.04	0.000513	0.0112	no	MGA
3.04	0.000741	0.0141	no	LCLAT1
3.03	5.3e-06	0.000884	yes	EDEM2
3.03	0.000118	0.00539	no	AXL
3.03	0.00255	0.0263	no	SLC41A3
3.02	6.36e-06	0.00095	yes	DNAJC24
3.02	0.00104	0.0166	no	MCFD2
3.02	0.00107	0.0171	yes	CCDC97
3.02	0.00165	0.0208	no	RINT1
3.02	0.00536	0.0424	no	PTPRO
3.02	0.00621	0.0468	no	AKNA
3.01	0.00114	0.0175	no	CSNK1G3
3.01	0.00346	0.0321	no	ITPRID2
3.01	0.00427	0.0367	no	HDHD5
3	0.000498	0.0112	no	SCIMP
3	0.00118	0.0177	no	RELB
3	0.00273	0.0277	no	RENBP
2.99	0.000504	0.0112	no	MAPK7
2.99	0.00423	0.0365	yes	ZFP62
2.98	0.000186	0.00684	no	ZMYM2
2.98	0.00208	0.0237	no	ATR
2.98	0.00649	0.0481	yes	PANX1
2.97	0.0013	0.0184	yes	GPS2
2.96	0.000262	0.00799	no	TTC9C
2.96	0.000727	0.0141	no	SGF29
2.96	0.00116	0.0176	no	PIEZO1
2.96	0.00154	0.0199	yes	RSPRY1
2.95	6.63e-06	0.000964	yes	CENPL
2.95	2.8e-05	0.00222	no	CARS2
2.95	0.00147	0.0195	no	PSEN2
2.95	0.00444	0.0376	no	UEVLD
2.94	0.000163	0.00643	no	WDR55
2.94	0.00057	0.0121	no	PUSL1
2.94	0.000772	0.0145	no	PLEKHO1
2.94	0.00364	0.0328	no	ABCC1
2.94	0.00411	0.0356	yes	DENND1B
2.94	0.00546	0.043	no	EPG5
2.94	0.00601	0.0462	no	URI1
2.94	0.00668	0.0488	no	BIN3
2.93	0.00103	0.0166	no	LRRFIP2
2.93	0.00122	0.0178	no	SLC35E1
2.93	0.00206	0.0237	yes	DENND2D
2.93	0.0066	0.0486	no	TPST1
2.92	0.000323	0.00879	no	SLC8A1
2.92	0.00115	0.0175	yes	RCC1L
2.92	0.00467	0.0389	no	TRMT10C
2.92	0.00541	0.0427	no	SRBD1
2.91	2.12e-05	0.00187	yes	GEMIN6
2.91	0.000321	0.00879	no	SLC30A6
2.91	0.000496	0.0112	no	NA
2.91	0.000801	0.0149	no	FARS2
2.91	0.00107	0.0171	no	PAK4
2.91	0.00122	0.0178	yes	PEX5
2.91	0.00387	0.0342	no	GBA2
2.89	2.22e-05	0.00192	no	TMUB2
2.89	7.6e-05	0.00413	no	ZNF516
2.89	0.000647	0.0129	no	GDPD1
2.89	0.00117	0.0177	no	DOHH
2.89	0.00143	0.0192	no	METTL15
2.89	0.00301	0.0293	no	WDR70
2.88	0.00108	0.0171	no	GPLD1
2.88	0.00289	0.0287	no	GIGYF1
2.88	0.00667	0.0488	no	SLC25A30
2.87	0.000443	0.0105	no	WDR62
2.87	0.00113	0.0174	no	BFAR
2.87	0.00236	0.0253	no	RXRB
2.86	0.000794	0.0148	no	HAUS3
2.86	0.0054	0.0427	no	SLC25A51
2.85	4.49e-05	0.00307	no	PTGS2
2.85	0.000615	0.0127	no	USF1
2.85	0.00088	0.0153	no	VPS37A
2.85	0.00206	0.0237	no	MFSD1
2.84	0.000278	0.00808	no	SLC4A2
2.84	0.00273	0.0277	no	SCYL3
2.83	0.000407	0.0101	no	TCF25
2.83	0.00189	0.0225	no	PRKAA1
2.83	0.00218	0.0243	no	MRPL19
2.83	0.00379	0.0338	no	CCDC90B
2.83	0.00611	0.0465	no	TGS1
2.82	0.000832	0.015	no	SCARF1
2.82	0.00094	0.0156	no	ATP13A2
2.82	0.00127	0.0182	no	TASOR
2.82	0.0033	0.0311	no	NIN
2.81	0.00135	0.0187	no	ORMDL1
2.81	0.00275	0.0277	no	STRIP1
2.81	0.00313	0.0301	no	RAB11FIP5
2.81	0.00457	0.0385	no	DNAJB12
2.81	0.0046	0.0386	no	MRPS7
2.8	0.000448	0.0106	no	MRPS6
2.79	0.00098	0.0161	no	CUX1
2.79	0.00155	0.0199	no	NHLRC3
2.79	0.00242	0.0256	no	SOWAHC
2.78	0.000877	0.0153	no	CDC42EP4
2.78	0.00404	0.0353	no	ATG9A
2.78	0.00644	0.0478	yes	SNX15
2.78	0.00682	0.0495	no	SLC43A2
2.77	0.000106	0.00496	no	SMPD2
2.77	0.000166	0.00649	no	AGAP3
2.77	0.0018	0.0218	yes	VHL
2.77	0.00252	0.0262	no	POLR1A
2.77	0.00407	0.0354	no	MRPS21
2.76	0.000604	0.0125	no	ABCD2
2.76	0.00183	0.0221	no	JUNB
2.76	0.00437	0.0373	no	PIAS1
2.76	0.0046	0.0386	no	CEP55
2.75	0.00157	0.0199	no	KIAA0513
2.75	0.00484	0.0398	no	MPHOSPH10
2.74	5.45e-06	0.000884	no	ERGIC2
2.74	0.00024	0.00771	no	GNA11
2.74	0.000596	0.0124	no	FOXRED2
2.74	0.00447	0.0378	no	CNTRL
2.74	0.00605	0.0464	no	CARNMT1
2.73	0.00114	0.0175	no	ATG2A
2.73	0.00203	0.0236	no	CNOT8
2.73	0.00275	0.0277	no	TLR13
2.73	0.00386	0.0342	no	MICU1
2.72	0.000234	0.00768	no	PIK3R5
2.72	0.0012	0.0178	no	UBE2J2
2.72	0.00131	0.0185	no	NLRP3
2.71	7.98e-05	0.00422	yes	BTBD9
2.71	0.000101	0.00485	yes	TIMM21
2.71	0.000625	0.0128	yes	ZFYVE26
2.71	0.00249	0.026	no	CYP2A5
2.71	0.00569	0.0445	no	NCOA6
2.7	0.000505	0.0112	no	UBN2
2.69	8.85e-05	0.00445	no	ORC2
2.69	0.00166	0.0208	yes	ARFIP2
2.68	0.000301	0.0085	no	POLR2D
2.68	0.0029	0.0287	no	GNPTAB
2.67	0.00334	0.0314	yes	CEP128
2.67	0.00485	0.0398	no	COMMD9
2.67	0.00632	0.0472	no	CLPX
2.66	0.000812	0.0149	no	FAM210A
2.66	0.00512	0.0413	no	DARS2
2.66	0.00681	0.0495	no	STARD3NL
2.65	6.34e-05	0.0037	no	ZNF800
2.65	0.0016	0.0203	no	PLCB3
2.65	0.00326	0.031	no	METTL7B
2.64	0.00196	0.023	no	F11R
2.64	0.00627	0.047	no	NFAM1
2.63	0.000388	0.00977	no	TREM3
2.63	0.000453	0.0106	no	THG1L
2.63	0.000647	0.0129	yes	TNFAIP3
2.63	0.000754	0.0143	no	KBTBD11
2.63	0.00111	0.0173	no	TTC32
2.63	0.00229	0.025	yes	AGTPBP1
2.63	0.00366	0.0329	no	DUS3L
2.63	0.00438	0.0373	no	ITGAV
2.62	0.00128	0.0184	no	USP16
2.62	0.00135	0.0187	no	SBNO2
2.61	0.000785	0.0147	no	LMBRD2
2.61	0.00405	0.0353	no	TAF12
2.61	0.0065	0.0481	no	GAS7
2.6	0.000147	0.00603	no	FOXO3
2.6	0.000272	0.00799	no	JMJD1C
2.6	0.00122	0.0178	no	JAK3
2.6	0.00227	0.0248	no	SCD4
2.6	0.00509	0.0411	no	SMG8
2.59	0.000455	0.0106	no	MARS2
2.59	0.00168	0.021	no	MCM3AP
2.58	2.85e-05	0.00222	yes	EMILIN1
2.58	0.00244	0.0256	no	ENTPD6
2.58	0.00259	0.0265	no	STIM2
2.58	0.00291	0.0287	no	TAF2
2.58	0.0036	0.0326	no	KAT8
2.57	0.00374	0.0335	no	MFN2
2.57	0.00614	0.0465	no	LSS
2.56	0.00119	0.0178	no	CHAF1A
2.56	0.00667	0.0488	no	SLC30A1
2.55	0.00148	0.0195	no	MOSPD3
2.55	0.00216	0.0242	no	PPHLN1
2.54	3.07e-05	0.0023	no	PRKX
2.54	0.00191	0.0227	no	FBXO4
2.53	0.00026	0.00799	yes	TAF3
2.53	0.000741	0.0141	no	CNNM3
2.53	0.00612	0.0465	no	RSBN1
2.52	0.0013	0.0184	no	ADAM9
2.52	0.00215	0.0241	no	MCUB
2.52	0.00274	0.0277	no	DROSHA
2.52	0.00379	0.0338	no	GOSR1
2.51	1.91e-05	0.00183	no	CHST14
2.51	0.00157	0.0199	no	DCAF11
2.51	0.00168	0.021	no	ARL8A
2.51	0.00203	0.0235	no	MBTD1
2.51	0.0024	0.0254	yes	TLR11
2.51	0.00242	0.0256	no	IKBKE
2.5	0.00465	0.0389	no	VPS13A
2.49	0.00319	0.0305	no	RBKS
2.49	0.00406	0.0353	no	ADCY7
2.48	0.00221	0.0245	no	PRODH
2.48	0.00254	0.0262	no	TMEM38B
2.48	0.00282	0.0281	no	DOCK4
2.48	0.00346	0.0321	no	COG8
2.47	5.53e-05	0.00349	yes	ZNF654
2.47	0.00217	0.0243	no	TXNDC16
2.47	0.00355	0.0325	no	ABCB8
2.47	0.00356	0.0325	no	NA
2.47	0.00462	0.0387	no	RASSF4
2.46	0.000267	0.00799	no	FAM177A1
2.45	0.000638	0.0129	no	MINK1
2.45	0.00599	0.0462	no	ASCC1
2.44	0.00429	0.0368	no	SHARPIN
2.44	0.00484	0.0398	no	TMEM65
2.44	0.00506	0.0409	no	MTR
2.43	0.000475	0.011	no	POU2F2
2.43	0.000573	0.0121	no	NT5DC3
2.43	0.00492	0.0402	no	RING1
2.42	0.00103	0.0166	no	COMMD10
2.42	0.00108	0.0171	yes	NLRC5
2.42	0.00109	0.0172	no	GTF2H1
2.42	0.0014	0.0191	no	BORCS6
2.42	0.00293	0.0288	no	GATB
2.41	0.00386	0.0342	no	YIF1A
2.4	0.00154	0.0199	no	SEPTIN10
2.39	0.000379	0.00968	no	CEP43
2.39	0.00157	0.0199	no	PIK3CB
2.39	0.00235	0.0252	no	ALG13
2.38	0.000341	0.00894	no	AK4
2.38	0.00273	0.0277	no	CUSTOS
2.38	0.0039	0.0344	no	ALKBH3
2.37	0.00347	0.0322	no	TCF20
2.37	0.00395	0.0347	no	MOCOS
2.37	0.00396	0.0348	no	AARS2
2.36	0.000258	0.00799	no	EMSY
2.36	0.000927	0.0156	no	SLC25A25
2.36	0.00169	0.021	no	XIAP
2.36	0.00233	0.0251	no	PACS2
2.34	0.00111	0.0173	no	CHD2
2.33	0.00484	0.0398	no	PTPMT1
2.32	0.0035	0.0322	no	RBM34
2.31	0.00246	0.0257	no	TENT2
2.3	0.000907	0.0155	no	DIPK1A
2.3	0.00575	0.0448	no	USP12
2.29	0.000335	0.00887	no	HSD17B13
2.28	0.00302	0.0293	no	LRRC8D
2.28	0.00631	0.0472	no	CD82
2.27	0.00657	0.0485	no	ESS2
2.26	0.00236	0.0252	no	HEATR5A
2.25	0.00252	0.0262	no	PHF11
2.24	0.000132	0.00568	no	TMEM245
2.24	0.00176	0.0216	no	TRMU
2.23	0.000139	0.00582	no	MTMR9
2.21	0.0028	0.028	no	JARID2
2.2	0.00254	0.0262	no	ALG3
2.19	0.00157	0.0199	no	UTP3
2.19	0.00207	0.0237	no	TBC1D2
2.19	0.00335	0.0314	yes	KDM1B
2.18	0.00657	0.0485	no	MED30
2.17	0.00321	0.0306	no	PXK
2.17	0.00515	0.0414	no	EXOC6
2.15	0.00513	0.0413	no	NFATC2
2.14	0.00126	0.0181	no	FHIP2A
2.12	0.000444	0.0105	no	SEPSECS
2.12	0.00253	0.0262	no	PDPR
2.12	0.00451	0.0381	no	TLR7
2.11	0.00469	0.039	no	SLC25A15
2.1	0.000178	0.00666	no	ING1
2.1	0.00312	0.0301	no	RAB3GAP2
2.1	0.00501	0.0407	no	RLIM
2.1	0.00535	0.0424	no	EXOC8
2.1	0.00666	0.0488	no	ANKIB1
2.09	0.00505	0.0409	no	NCOA2
2.08	0.000646	0.0129	no	TSC1
2.07	0.00169	0.021	no	SLC7A6
2.07	0.00335	0.0314	no	SIKE1
2.04	0.0053	0.0422	no	ZNF281
2.03	0.000268	0.00799	no	MAP3K1
2.03	0.000489	0.0111	yes	ETV3
2.03	0.00181	0.0219	no	DECR2
2	0.00211	0.024	no	NUBPL
2	0.0039	0.0344	no	MEFV
1.98	1.86e-05	0.00183	no	PPP2R1B
1.98	0.00258	0.0265	yes	PEX1
1.98	0.00614	0.0465	no	GLRX5
1.95	0.00103	0.0166	no	KANSL1
1.95	0.00397	0.0348	no	CTU1
1.94	0.000837	0.015	no	ABL1
1.92	0.000742	0.0141	yes	CENPN
1.91	0.00354	0.0325	no	ATF7IP
1.91	0.00685	0.0496	no	CMKLR1
1.9	0.00518	0.0415	no	HECTD3
1.9	0.00682	0.0495	no	ZNF280C
1.89	0.00351	0.0323	no	SLC7A8
1.87	0.00598	0.0461	no	AP5Z1
1.83	0.00257	0.0265	no	IFITM2
1.82	0.000695	0.0136	no	CHCHD2
1.82	0.00225	0.0246	no	KCTD10
1.81	0.00153	0.0199	no	NDRG1
1.8	0.00399	0.0349	no	FNDC3B
1.79	0.00218	0.0243	no	ZFP292
1.77	0.00246	0.0257	no	TAMM41
1.76	0.00129	0.0184	no	TMEM165
1.73	0.000228	0.0076	no	COX5B
1.69	0.0066	0.0486	no	DNAJC1
1.68	0.0062	0.0468	yes	TET2
1.65	0.000169	0.00653	no	PRPF4B
1.63	0.000529	0.0115	no	ETHE1
1.63	0.000861	0.0152	no	LPCAT2
1.63	0.00635	0.0474	no	LRMDA
1.62	0.00188	0.0225	no	IFIH1
1.6	0.000334	0.00887	no	KIF1B
1.58	0.000442	0.0105	no	LRCH1
1.57	0.000403	0.0101	no	EMC3
1.54	0.00577	0.0448	no	C1GALT1C1
1.51	0.00137	0.0188	no	YKT6
1.5	0.00222	0.0246	yes	MTTP
1.49	0.00505	0.0409	no	TBC1D22A
1.48	0.00637	0.0475	no	SLC38A10
1.47	0.00357	0.0325	no	DMAC1
1.46	0.00332	0.0313	no	ACSL1
1.42	0.00014	0.00583	no	FGR
1.42	0.00409	0.0355	no	VCPIP1
1.41	0.00193	0.0228	no	FAM114A2
1.4	9.96e-05	0.00484	no	NEDD8
1.37	0.000935	0.0156	no	EIF4G3
1.32	0.000207	0.00725	no	MYADM
1.26	0.00145	0.0193	no	HELZ2
1.25	0.00502	0.0408	no	ANO10
1.24	0.00135	0.0187	no	CDC42
1.24	0.00327	0.031	no	VAMP3
1.23	0.00207	0.0237	no	RANBP10
1.19	0.00281	0.0281	no	ZNF592
1.16	0.000328	0.00887	no	H1-2
1.16	0.00134	0.0186	no	LAMTOR2
1.16	0.00396	0.0348	no	H2-D1
1.14	0.0015	0.0197	no	ARF1
1.13	0.00422	0.0365	no	OS9
1.12	0.0031	0.03	no	MPC2
1.11	0.00189	0.0225	no	ZPR1
1.11	0.00214	0.0241	no	ERO1A
1.1	0.0042	0.0363	no	RAB14
1.09	0.00113	0.0174	no	GNAI3
1.08	0.00205	0.0237	no	ABCC4
1.06	0.000152	0.00619	no	U2AF1
1.03	0.00124	0.018	no	MAVS
1.03	0.00241	0.0256	no	GFM1
1.03	0.00442	0.0376	no	EEA1
1.02	0.000434	0.0104	no	RAC1
1.02	0.00318	0.0304	no	ATP6V1G1
1.02	0.0036	0.0326	no	RPS17
0.992	0.0052	0.0416	no	TMEM63A
0.983	0.000282	0.00812	no	PARP12
0.945	0.00132	0.0186	no	MYO1F
0.94	0.00243	0.0256	no	RHOG
0.932	0.00365	0.0328	no	SKP1
0.929	0.00341	0.0318	no	CCDC115
0.919	0.00122	0.0178	no	DOCK10
0.91	0.00197	0.0231	no	IL2RG
0.884	0.00614	0.0465	no	RTN4
0.872	0.00329	0.0311	no	VASP
0.87	0.00441	0.0375	no	MAP7D1
0.846	0.00184	0.0221	no	NIPSNAP2
0.822	0.0061	0.0465	no	CNPY3
0.813	0.00208	0.0237	no	MRPS2
0.776	0.00327	0.031	no	RPL32
0.747	0.00642	0.0478	no	DYNC1LI2
0.726	0.00495	0.0403	no	SEC61B
0.708	0.00624	0.0469	no	VWA5A
0.7	0.00682	0.0495	no	GSDMD
0.684	0.00432	0.0369	no	PARP4
-0.742	0.00334	0.0314	no	PSMD12
-0.786	0.00282	0.0281	no	SPTAN1
-0.789	0.00589	0.0455	no	SMARCC1
-0.792	0.00445	0.0376	no	PSMD13
-0.815	0.00356	0.0325	no	TUBB5
-0.822	0.00588	0.0454	no	GABPA
-0.838	0.00537	0.0425	no	CA3
-0.855	0.00299	0.0292	no	CAPNS1
-0.857	0.00612	0.0465	no	PFAS
-0.858	0.00607	0.0464	no	TKFC
-0.86	0.00364	0.0328	no	SYNCRIP
-0.863	0.00662	0.0487	no	MAT2B
-0.87	0.0029	0.0287	no	ATRX
-0.872	0.00315	0.0302	no	AHCY
-0.874	0.00341	0.0318	no	MCM7
-0.878	0.00243	0.0256	no	CUL5
-0.895	0.0064	0.0476	no	CFDP1
-0.898	0.00349	0.0322	no	ALAD
-0.9	0.00486	0.0398	no	LGALS9
-0.92	0.00458	0.0385	no	CRLF3
-0.927	0.000512	0.0112	no	ANXA6
-0.936	0.000907	0.0155	no	GOT1
-0.943	0.00338	0.0316	no	GBE1
-0.943	0.00485	0.0398	no	GRHPR
-0.945	0.000608	0.0126	no	FARSB
-0.947	0.00238	0.0253	no	PRPF38B
-0.948	0.00314	0.0302	no	RIDA
-0.976	0.00177	0.0217	no	KIF2A
-0.98	0.000883	0.0153	no	DUT
-0.987	0.00231	0.025	no	STRAP
-0.995	0.00607	0.0464	no	PRKAG1
-0.996	0.00113	0.0174	no	SKIC8
-0.996	0.00524	0.0418	no	TXNDC9
-1	0.00194	0.0229	no	MCM4
-1	0.00554	0.0436	no	HDGF
-1	0.00555	0.0436	no	PSMA5
-1.01	0.00175	0.0216	no	CASP3
-1.01	0.00237	0.0253	no	BLVRB
-1.03	0.00386	0.0342	no	NUP210
-1.03	0.00583	0.0452	no	EIF2S2
-1.07	0.000508	0.0112	no	DYNC1H1
-1.07	0.000695	0.0136	no	PBDC1
-1.07	0.00457	0.0385	no	SET
-1.08	0.000697	0.0136	no	HNRNPA1
-1.08	0.00084	0.015	no	FKBP3
-1.08	0.000868	0.0153	no	MPO
-1.09	0.00342	0.0318	no	DDX1
-1.09	0.00686	0.0496	no	GSTM1
-1.1	0.000194	0.00701	no	VAPB
-1.1	0.000323	0.00879	no	CPSF2
-1.1	0.00276	0.0277	no	PSIP1
-1.11	0.00144	0.0193	no	SPTBN1
-1.12	0.000332	0.00887	no	ACAT2
-1.12	0.000484	0.011	no	SUMO1
-1.12	0.00295	0.0289	no	THUMPD1
-1.13	0.000734	0.0141	no	PSMA2
-1.13	0.00142	0.0192	no	GLO1
-1.14	0.00224	0.0246	no	CST3
-1.15	0.00666	0.0488	no	PRPS2
-1.17	0.000285	0.00819	no	RRP9
-1.17	0.00113	0.0174	no	CROT
-1.18	0.00209	0.0238	no	ASL
-1.18	0.00301	0.0293	no	AKAP13
-1.2	0.000857	0.0152	no	PML
-1.2	0.000947	0.0157	no	PRIM1
-1.21	0.000257	0.00799	no	MTHFD1
-1.21	0.000476	0.011	no	PYGB
-1.22	0.00178	0.0217	no	DHX15
-1.22	0.00571	0.0446	no	CNOT10
-1.24	0.00392	0.0345	no	BAZ1B
-1.25	0.000222	0.00746	no	ALDOB
-1.25	0.000331	0.00887	no	PRDX6
-1.25	0.000525	0.0114	no	UMPS
-1.26	0.000177	0.00664	no	SMARCB1
-1.26	0.000409	0.0101	no	PHPT1
-1.28	0.0062	0.0468	no	GCLC
-1.33	0.000201	0.00713	no	PPIA
-1.34	0.000299	0.0085	no	FKBP4
-1.35	2.11e-05	0.00187	no	CDV3
-1.35	0.00374	0.0335	no	CTSG
-1.36	0.0012	0.0178	no	PSPC1
-1.36	0.00156	0.0199	no	TRA2A
-1.37	0.00275	0.0277	no	PAH
-1.39	8.44e-05	0.00439	no	DDX39B
-1.39	0.00117	0.0177	no	ETF1
-1.39	0.0036	0.0326	no	RBM3
-1.4	0.000681	0.0135	no	PPIH
-1.41	0.00206	0.0237	no	GSTM2
-1.43	7.68e-05	0.00414	no	SORD
-1.45	0.00679	0.0495	no	COPS2
-1.46	6.77e-05	0.00379	no	PPA1
-1.47	0.000154	0.00623	no	ADI1
-1.47	0.00022	0.00745	no	PPP1CB
-1.48	9.14e-06	0.00122	no	ADK
-1.48	0.0013	0.0184	no	ABHD14B
-1.48	0.00359	0.0326	no	NA
-1.49	0.00213	0.0241	no	H1-3
-1.5	6.56e-05	0.00378	no	GNMT
-1.5	0.00293	0.0288	no	GATD3
-1.51	0.0023	0.025	no	RCC2
-1.57	0.00579	0.045	no	ALDH1A1
-1.58	0.00155	0.0199	no	ACTBL2
-1.58	0.00607	0.0464	no	RPIA
-1.6	5.46e-05	0.00349	no	SERPINB1A
-1.61	0.00123	0.0179	no	PGLS
-1.62	0.00141	0.0191	no	ARSB
-1.66	0.000623	0.0128	no	AARS1
-1.67	0.000345	0.009	no	MAT1A
-1.67	0.000573	0.0121	no	PSMB7
-1.68	8.69e-05	0.00444	no	FNBP1
-1.68	0.00153	0.0199	no	ADH1
-1.68	0.00303	0.0293	no	TRAP1
-1.7	0.000259	0.00799	no	NA
-1.7	0.000523	0.0114	no	PDCD4
-1.7	0.0029	0.0287	no	THY1
-1.75	0.000818	0.015	no	PARP14
-1.77	0.00224	0.0246	no	RAB44
-1.77	0.00327	0.031	no	SON
-1.77	0.00653	0.0483	no	TGM3
-1.79	0.00471	0.039	no	XPOT
-1.8	0.00128	0.0184	no	LCN2
-1.82	6.04e-05	0.00364	no	PADI4
-1.83	0.00192	0.0228	no	NA
-1.84	5.45e-05	0.00349	no	RBMX
-1.84	0.000942	0.0156	no	DNASE2
-1.86	9.24e-06	0.00122	no	CBR1
-1.88	6.75e-05	0.00379	no	BHMT
-1.91	0.00151	0.0197	no	H2AX
-1.92	0.00265	0.027	no	ACOT2
-1.94	2.09e-05	0.00187	no	PARK7
-1.95	0.000886	0.0153	no	PRTN3
-1.96	4.25e-05	0.00295	no	PEPD
-1.97	0.00202	0.0235	no	TTN
-2.03	0.00108	0.0171	no	NGP
-2.06	0.00483	0.0398	no	UPF2
-2.09	6.89e-06	0.000978	no	ALDH1L1
-2.11	0.00427	0.0367	no	CTH
-2.15	0.000376	0.00963	no	S100A8
-2.17	0.00315	0.0302	no	LMNA
-2.18	2.1e-06	0.000581	no	HPD
-2.22	0.000813	0.0149	no	ARG1
-2.27	0.00498	0.0405	no	CPM
-2.3	0.00163	0.0205	no	SRSF2
-2.66	0.00232	0.025	no	DSG1B
-2.85	0.00196	0.023	no	SULT1A1
-2.9	0.00234	0.0251	no	NSUN5
-3.03	0.00486	0.0398	no	ALDH1A7
-3.08	0.00111	0.0173	no	RAP2A
-3.11	0.000443	0.0105	no	EIF3L
-3.49	0.0023	0.025	no	GIMAP4
-3.55	0.00255	0.0263	no	PSMG2
-3.81	0.000841	0.015	no	TPRKB
-3.96	0.0021	0.0239	no	MS4A1
-3.99	5.46e-06	0.000884	no	ALB
-3.99	1.7e-05	0.00174	no	CA2
-4.06	0.00614	0.0465	no	FADD
-4.2	0.000642	0.0129	no	ERBB2
-4.59	0.00178	0.0217	no	KRT17
-4.78	6.69e-05	0.00379	no	PCBD1
-4.81	0.000499	0.0112	no	KRT23
-4.86	0.00515	0.0414	no	SDR39U1
-4.97	0.000102	0.00487	no	CALML3
-5.31	0.00213	0.0241	no	PVALB
-6.97	0.000169	0.00653	no	MCPT8
