# Supplementary material for: Ontogeny independent expression of LPCAT2 in granuloma macrophages during experimental visceral leishmaniasis
Source: Commun Biol. 2026 Mar 20;9:641. doi: 10.1038/s42003-026-09904-4 (PMC13168283; doi:10.1038/s42003-026-09904-4)
Supplement: Supplementary file 8 — Supplementary data 5 [file 42003_2026_9904_MOESM8_ESM.xlsx]

## Sheet: 5. CD172hi_enrichment
	Method followed	Clustering of Proteins on StringDB using all CD172hi enriched proteins with a fold change greater than 2.0 MCL clustering with inflation parameter set as 1.5 and network edges based on confidence using all interaction sources (-textmining) and confidence set as high confidence
cluster number	Prtoein count	primary description	secondary description	tertiary description	protein names
1	14	TNFR1-induced proapoptotic signaling	RIG-I-like receptor signaling pathway	-	Tnfaip3, Traf2, Tbk1, Smcr8, Irf7, Tank, Ikbke, Sharpin, Xiap, Dock1, Lamtor5, Wdr41, Map3k1, Traf1
2	13	Transcription initiation from RNA polymerase II promoter	RNA Polymerase II Transcription Pre-Initiation And Promoter Opening	Basal transcription factors	Gtf2h4, Med30, Taf3, Taf2, Taf12, Med6, Polr2d, Cdk7, Gtf2h1, Ercc3, Sgf29, Med13l, Med13
3	13	Mitochondrial translation	-	-	Mrpl4, Mrps21, Polr1a, Mrps18b, Mrpl38, Mrps6, Mrps7, Mrpl49, Mrps10, Mrps5, Mrpl27, Mrpl19, Mettl15
4	7	Phosphatidylinositol 3-kinase complex	-	-	Pik3r5, Becn1, Pik3r6, Pik3cb, Tyk2, Jak3, Csf2rb
5	6	Inositol phosphate metabolism	PI Metabolism	-	Ap4e1, Aftph, Pip5k1c, Synj1, Pi4kb, Inpp4a
6	5	Energy dependent regulation of mTOR by LKB1-AMPK	RNA polymerase II transcription repressor complex	-	Kmt2d, Prkaa1, Tsc1, Foxo3, Etv3
7	5	MLL1 complex	-	-	Men1, Kat8, Mga, Mbtd1, Kansl3
8	4	Elastic fibre formation	-	-	Tgfb1, Itgav, Itga5, Emilin1
9	4	Transcription factor AP-1 complex	-	-	Junb, Nfatc2, Jun, Nfatc1
10	4	Small-subunit processome, and Positive regulation of rRNA processing	-	-	Ncoa6, Mphosph10, Utp3, Rbm34
11	4	Endoribonuclease complex	-	-	Drosha, Dgcr8, Trmt10c, Ago1
12	3	Complex I biogenesis	NADH dehydrogenase complex	-	Timmdc1, Ndufb8, Ndufaf4
13	3	Prp19 complex, and U2-type catalytic step 2 spliceosome	-	-	Fam32a, Slu7, Cactin
14	3	COMM domain, and Vacuolar protein sorting protein 26 related	-	-	Commd8, Commd10, Commd9
15	3	Protein targeting to peroxisome	Peroxisomal membrane	-	Pex3, Pex13, Pex5
16	3	Calcium import into the mitochondrion	Uniplex complex	Processing of SMDT1	Micu1, Mcub, Micu2
17	3	Acylglycerol biosynthesis	Acyl chain remodeling of DAG and TAG	-	Dgat1, Lpin2, Pnpla2
18	3	PcG protein complex	PRC1 complex, and ESC/E(Z) complex	-	Ring1, Jarid2, Ezh2
19	3	ESCRT complex	-	-	Chmp6, Vps37a, Uevld
20	3	-	-	-	Nmd3, Dock4, Retreg2
21	3	Mixed, incl. FAR/SIN/STRIPAK complex, and Programmed cell death protein 10, dimerisation domain superfamily	-	-	Sike1, Strip1, Cttnbp2nl
22	3	HDR through Single Strand Annealing (SSA)	-	-	Mre11a, Lyrm4, Atr
23	3	Aminoacyl-tRNA biosynthesis	-	-	Dars2, Gatb, Nars2
24	3	Selenocompound metabolism	Homocysteine-binding domain, and Oxidoreductase activity, acting on the CH-NH group of donors, flavin as acceptor	-	Mars2, Mtr, Mthfr
25	3	Dolichol-linked oligosaccharide biosynthesis	N-Glycan biosynthesis	Oligosaccharide-lipid intermediate biosynthesis, and Synthesis of dolichyl-phosphate mannose	Dpagt1, Alg13, Alg1
26	3	Pyroptosis	Inflammasome complex	-	Mefv, Naip2, Nlrp3
27	3	Centriolar subdistal appendage	-	-	Cntrl, Cep128, Nin
28	2	CIA complex	-	-	Ciao3, Ciao2a
29	2	NR1H2 & NR1H3 regulate gene expression to control bile acid homeostasis, and Response to metformin	-	-	Ncoa2, Rxrb
30	2	BLOC complex	-	-	Hps5, Dtnbp1
31	2	Mixed, incl. p21 activated kinase binding domain, and Protein phosphatase Slingshot-like	-	-	Limk1, Pak4
32	2	Vesicle tethering to endoplasmic reticulum	Endoplasmic reticulum-endosome membrane contact site	Pregnenolone biosynthesis	Stard3, Stard3nl
33	2	Sphingolipid metabolism	-	-	Smpd2, Gba2
34	2	UDP-N-acetylglucosamine-lysosomal-enzyme N-acetylglucosaminephosphotransferase complex	DMAP1-binding Domain	-	Gnptab, Gnptg
35	2	Protein localization to heterochromatin	Positive regulation of DNA methylation-dependent heterochromatin assembly	-	Tasor, Pphln1
36	2	MHC I	-	-	H2-K1, H2-T23
37	2	Fatty Acids bound to GPR40 (FFAR1) regulate insulin secretion	Mixed, incl. G-protein alpha subunit, group Q, and alpha1-adrenergic receptor activity	-	Plcb3, Gna11
38	2	Steroid biosynthesis	-	-	Msmo1, Lss
39	2	-	-	-	Eif2ak3, Psen2
40	2	Ubiquinone biosynthesis	-	-	Coq9, Coq7
41	2	Glycosphingolipid biosynthesis - lacto and neolacto series	-	-	St3gal4, Ggta1
42	2	Positive regulation of retrograde protein transport, ER to cytosol	Mannosyl-oligosaccharide 1,2-alpha-mannosidase activity	Endoplasmic reticulum quality control compartment	Edem2, Edem1
43	2	Various types of N-glycan biosynthesis	Mixed, incl. Glycosyl transferase, family 1, and Glycosyl transferase, ALG6/ALG8	Mannosyltransferase activity	Alg3, Alg11
44	2	Cul4-RING E3 ubiquitin ligase complex	-	-	Dcaf5, Dcaf11
45	2	Insulin processing	Vesicle tethering involved in exocytosis	Exocyst	Exoc6, Exoc8
46	2	Phosphatidylinositol acyl-chain remodeling	Lysophospholipid acyltransferase activity	-	Lclat1, Lpgat1
47	2	Centromere complex assembly, and Mis6-Sim4 complex	-	-	Cenpq, Cenpl
48	2	Microtubule anchoring	Mixed, incl. Ciliary transition fiber, and Centriolar subdistal appendage	-	Fgfr1op, Cep350
49	2	Glycine, serine and threonine metabolism	-	-	Sardh, Alas1
50	2	Trafficking and processing of endosomal TLR	TIR domain, and Regulation of type III interferon production	-	Tlr7, Tlr8
51	2	sn-1-glycerol-3-phosphate C16:0-DCA-CoA acyl transferase activity	-	-	Gpat4, Gpam
